# Supplementary material for: Phylogenetic characterisation of circulating, clinical influenza isolates from Bali, Indonesia: preliminary report from the BaliMEI project
Source: BMC Infect Dis. 2017 Aug 23;17:583. doi: 10.1186/s12879-017-2684-2 (PMC5568394; doi:10.1186/s12879-017-2684-2)
Supplement: Supplementary file 1 — Sequence IDs from the GISAID database. Sequences downloaded from the GISAID database representing the range of influenza genetic diversity worldwide during the same period that the BaliMEI study was conducted (XLS 876 kb) [file 12879_2017_2684_MOESM1_ESM.xls]

## Sheet: Acknowledge Table
We acknowledge the authors, originating and submitting laboratories of the sequences from GISAID’s EpiFlu™ Database on which this research is based. The list is detailed below.
All submitters of data may be contacted directly via the GISAID website www.gisaid.org
Paper ID	Segment ID	Segment	Country	Collection date	Isolate name	Originating Lab	Submitting Lab	Authors
EPI_ISL_61933	EPI215758	HA	Kiribati	2009-Jan-01	A/KIRIBATI/2006/2009	Ministry of Health	WHO Collaborating Centre for Reference and Research on Influenza	Deng,Yi-Mo; Iannello,Pina; Ernest,Joanne; Caldwell,Natalie; Komadina,Naomi
EPI_ISL_64588	EPI226600	HA	Japan	2009-Jan-01	A/SHIMANE/188/2009		National Institute of Infectious Diseases (NIID)	Ujike,Makoto; Kato,Yumiko; Oguchi,Akio; Fujita,Nobuyuki; Obuchi,Masatsugu; Tashiro,Masato; Odagir,Takato
EPI_ISL_30264	EPI190895	HA	Spain	2009-Jan-01	A/Catalonia/63/2009		Other Database Import
EPI_ISL_63902	EPI223744	HA	United States	2009-Jan-01	A/Texas/44313703/2009		Other Database Import	The NIAID Influenza Genome Sequencing Consortium
EPI_ISL_63873	EPI223512	HA	United States	2009-Jan-01	A/Texas/45122538/2009		Other Database Import	The NIAID Influenza Genome Sequencing Consortium
EPI_ISL_63933	EPI223992	HA	United States	2009-Jan-01	A/Texas/45052569/2009		Other Database Import	The NIAID Influenza Genome Sequencing Consortium
EPI_ISL_77419	EPI272747	HA	China	2009-Jan-01	A/Qingdao/231/2009		Other Database Import	Wang,Z.; Yi,Y.; Yang,T.
EPI_ISL_66162	EPI230798	HA	Turkey	2009-Jan-01	A/Ankara/29/2009		Other Database Import	Ertek,M.; Durmaz,R.; Korukoglu,G.; Guldemir,D.; Altas,A.B.; Albayrak,N.
EPI_ISL_66771	EPI233066	HA	New Zealand	2009-Jan-01	A/WELLINGTON/205/2009	Institute of Environmental Science and Research	WHO Collaborating Centre for Reference and Research on Influenza	Yi-Mo Deng, Pina Iannello, Joanne Ernest, Natalie Caldwell &amp; Naomi Komadina
EPI_ISL_62261	EPI216938	HA	United States	2009-Jan-01	A/Kentucky/19/2009	Kentucky Division of Laboratory Services	Centers for Disease Control and Prevention
EPI_ISL_63904	EPI223760	HA	United States	2009-Jan-01	A/Texas/45071524/2009		Other Database Import	The NIAID Influenza Genome Sequencing Consortium
EPI_ISL_63842	EPI223369	HA	United States	2009-Jan-01	A/Texas/43292238/2009		Other Database Import	The NIAID Influenza Genome Sequencing Consortium
EPI_ISL_66018	EPI230293	HA	Russian Federation	2009-Jan-01	A/Salekhard/01/2009		Other Database Import	Ternovoi,V.A.; Agafonov,A.P.; Shikov,A.N.; Sementsova,A.O.; Demina,O.K.; Sergeev,A.A.; Drozdov,I.G.
EPI_ISL_63935	EPI224008	HA	United States	2009-Jan-01	A/Texas/45032753/2009		Other Database Import	The NIAID Influenza Genome Sequencing Consortium
EPI_ISL_63931	EPI223976	HA	United States	2009-Jan-01	A/Texas/45032708/2009		Other Database Import	The NIAID Influenza Genome Sequencing Consortium
EPI_ISL_65692	EPI229716	HA	Germany	2009-Jan-01	A/Landstuhl/5950/2009		Other Database Import	Jerke,K.; Koenig,M.; Bryce,L.
EPI_ISL_66160	EPI230796	HA	Turkey	2009-Jan-01	A/Ankara/27/2009		Other Database Import	Ertek,M.; Durmaz,R.; Korukoglu,G.; Guldemir,D.; Altas,A.B.; Albayrak,N.
EPI_ISL_63874	EPI223520	HA	United States	2009-Jan-01	A/Texas/45130742/2009		Other Database Import	The NIAID Influenza Genome Sequencing Consortium
EPI_ISL_73772	EPI253877	HA	Germany	2009-Jan-01	A/Schleswig-Holstein/13/2009	Robert-Koch-Institute	Robert-Koch-Institute	Biere,Barbara; Schweiger,Brunhilde
EPI_ISL_64586	EPI226584	HA	Japan	2009-Jan-01	A/Sendai-H/1434/2009		National Institute of Infectious Diseases (NIID)	Ujike,Makoto; Kato,Yumiko; Oguchi,Akio; Fujita,Nobuyuki; Obuchi,Masatsugu; Tashiro,Masato; Odagir,Takato
EPI_ISL_66016	EPI230282	HA	Russian Federation	2009-Jan-01	A/Abakan/02/2009		Other Database Import	Ternovoi,V.A.; Agafonov,A.P.; Shikov,A.N.; Sementsova,A.O.; Demina,O.K.; Sergeev,A.A.; Drozdov,I.G.
EPI_ISL_63892	EPI223664	HA	United States	2009-Jan-01	A/Texas/45033774/2009		Other Database Import	The NIAID Influenza Genome Sequencing Consortium
EPI_ISL_67087	EPI234571	HA	Russian Federation	2009-Jan-01	A/Tomsk/08/2009		Other Database Import	Ternovoi,V.A.; Agafonov,A.P.; Shikov,A.N.; Sementsova,A.O.; Demina,O.K.; Sergeev,A.A.; Drozdov,I.G.
EPI_ISL_70265	EPI243744	HA	United States	2009-Jan-01	A/Kentucky/25/2009	Kentucky Division of Laboratory Services	Centers for Disease Control and Prevention
EPI_ISL_71227	EPI246391	HA	Germany	2009-Jan-01	A/Germany-BY/74/09		Friedrich-Loeffler-Institut
EPI_ISL_63894	EPI223680	HA	United States	2009-Jan-01	A/Texas/45034157/2009		Other Database Import	The NIAID Influenza Genome Sequencing Consortium
EPI_ISL_66161	EPI230797	HA	Turkey	2009-Jan-01	A/Ankara/28/2009		Other Database Import	Ertek,M.; Durmaz,R.; Korukoglu,G.; Guldemir,D.; Altas,A.B.; Albayrak,N.
EPI_ISL_63897	EPI223704	HA	United States	2009-Jan-01	A/Texas/45061670/2009		Other Database Import	The NIAID Influenza Genome Sequencing Consortium
EPI_ISL_84774	EPI297191	HA	Japan	2009-Jan-01	A/Sendai/TU617/2009		Other Database Import	Furuse,Y.; Suzuki,A.; Oshitani,H.
EPI_ISL_63888	EPI223632	HA	United States	2009-Jan-01	A/Texas/45122722/2009		Other Database Import	The NIAID Influenza Genome Sequencing Consortium
EPI_ISL_65691	EPI229715	HA	Kuwait	2009-Jan-01	A/Kuwait/6379/2009		Other Database Import	Jerke,K.; Koenig,M.; Bryce,L.
EPI_ISL_66010	EPI230267	HA	Russian Federation	2009-Jan-01	A/Bryansk/IIV2971/2009		Other Database Import	Shlyapnikova,O.V.; Poglazov,A.B.; Prilipov,A.G.
EPI_ISL_63924	EPI223920	HA	United States	2009-Jan-01	A/Texas/44152535/2009		Other Database Import	The NIAID Influenza Genome Sequencing Consortium
EPI_ISL_69027	EPI240393	HA	Norway	2009-Jan-01	A/Norway/3206/2009		Centers for Disease Control and Prevention
EPI_ISL_66015	EPI230277	HA	Russian Federation	2009-Jan-01	A/Orenburg/IIV2974/2009		Other Database Import	Poglazov,A.B.; Shlyapnikova,O.V.; Prilipov,A.G.; Samokhvalov,E.I.
EPI_ISL_63869	EPI223480	HA	United States	2009-Jan-01	A/Texas/43132503/2009		Other Database Import	The NIAID Influenza Genome Sequencing Consortium
EPI_ISL_63914	EPI223840	HA	United States	2009-Jan-01	A/Texas/44282651/2009		Other Database Import	The NIAID Influenza Genome Sequencing Consortium
EPI_ISL_66702	EPI232961	HA	Mexico	2009-Mar-12	A/Mexico/2964/2009	Laboratorio de Virus Respiratorio	Centers for Disease Control and Prevention
EPI_ISL_29573	EPI182977	HA	United States	2009-Apr-01	A/California/04/2009		Other Database Import	Ye,Z.; Zoueva,O.
EPI_ISL_30083	EPI179080	HA	Mexico	2009-Apr-03	A/Mexico/3955/2009	Laboratorio de Virus Respiratorio	Centers for Disease Control and Prevention
EPI_ISL_29580	EPI177300	HA	United States	2009-Apr-14	A/Texas/04/2009		Centers for Disease Control and Prevention
EPI_ISL_30122	EPI177350	HA	Mexico	2009-Apr-14	A/Mexico/4486/2009	Laboratorio de Virus Respiratorio	Centers for Disease Control and Prevention
EPI_ISL_30731	EPI179224	HA	United States	2009-Apr-21	A/California/13/2009		Centers for Disease Control and Prevention
EPI_ISL_60801	EPI211432	HA	United States	2009-Apr-22	A/Indiana/09/2009	Indiana State Department of Health Laboratories	Centers for Disease Control and Prevention
EPI_ISL_33940	EPI190799	HA	United States	2009-Apr-23	A/SanAntonio/PR923/2009		Other Database Import
EPI_ISL_29962	EPI178432	HA	United States	2009-Apr-24	A/Ohio/07/2009		Centers for Disease Control and Prevention
EPI_ISL_30723	EPI181827	HA	United States	2009-Apr-24	A/Texas/17/2009		Centers for Disease Control and Prevention
EPI_ISL_30139	EPI178454	HA	United States	2009-Apr-24	A/Kansas/03/2009		Centers for Disease Control and Prevention
EPI_ISL_30495	EPI179117	HA	United States	2009-Apr-24	A/California/11/2009		Centers for Disease Control and Prevention
EPI_ISL_30143	EPI179284	HA	United States	2009-Apr-25	A/NewYork/11/2009		Centers for Disease Control and Prevention
EPI_ISL_29950	EPI178363	HA	United States	2009-Apr-25	A/Texas/07/2009		Centers for Disease Control and Prevention
EPI_ISL_30508	EPI180622	HA	United States	2009-Apr-26	A/SouthCarolina/09/2009		Centers for Disease Control and Prevention
EPI_ISL_30133	EPI191966	HA	United States	2009-Apr-27	A/Alabama/02/2009		Centers for Disease Control and Prevention
EPI_ISL_32020	EPI221083	HA	United States	2009-Apr-27	A/Illinois/03/2009		Centers for Disease Control and Prevention
EPI_ISL_32639	EPI186702	HA	Mexico	2009-Apr-27	A/Mexico/InDRE13547/2009		Other Database Import
EPI_ISL_60802	EPI211433	HA	United States	2009-Apr-28	A/Iowa/05/2009	Iowa State Hygienic Laboratory	Centers for Disease Control and Prevention
EPI_ISL_30700	EPI181762	HA	United States	2009-Apr-28	A/RhodeIsland/02/2009		Centers for Disease Control and Prevention
EPI_ISL_30486	EPI180557	HA	France	2009-Apr-29	A/Paris/2573/2009		Institut Pasteur
EPI_ISL_93038	EPI323434	HA	United Kingdom	2009-Apr-29	A/England/213/2009		Other Database Import	Baillie,G.J.; Galiano,M.; Chiam,R.; Gall,A.; Palser,A.; Watson,S.; Lennard,N.; Moule,S.; Ormond,D.; Quail,M.; Agapow,P.-M.; Platt,S.; Myers,R.; Underwood,A.; Rambaut,A.; Green,J.; Pybus,O.; Kellam,P.; Zambon,M.
EPI_ISL_63309	EPI221350	HA	Sweden	2009-Apr-30	A/Stockholm/28/2009	Swedish Institute for Infectious Disease Control	Swedish Institute for Infectious Disease Control
EPI_ISL_31213	EPI183301	HA	Dominican Republic	2009-Apr-30	A/DominicanRepublic/807/2009	Laboratorio de Investigacion / Centro de Educacion Medica y Amistad Dominico Japones (CEMADOJA)	Centers for Disease Control and Prevention
EPI_ISL_33570	EPI189095	HA	United States	2009-May-01	A/California/27/2009		Centers for Disease Control and Prevention
EPI_ISL_32013	EPI185373	HA	United States	2009-May-01	A/Alaska/04/2009		Centers for Disease Control and Prevention
EPI_ISL_61583	EPI214538	HA	United States	2009-May-03	A/Wisconsin/629-D01606/2009		Other Database Import	The NIAID Influenza Genome Sequencing Consortium
EPI_ISL_31454	EPI183818	HA	United States	2009-May-06	A/NewYork/3351/2009		Other Database Import
EPI_ISL_30624	EPI181355	HA	Sweden	2009-May-08	A/Stockholm/29/2009	Swedish Institute for Infectious Disease Control	Swedish Institute for Infectious Disease Control
EPI_ISL_62472	EPI217570	HA	Mexico	2009-May-09	A/MexicoCity/011/2009		Other Database Import	The NIAID Influenza Genome Sequencing Consortium
EPI_ISL_62473	EPI217578	HA	Mexico	2009-May-09	A/MexicoCity/012/2009		Other Database Import	The NIAID Influenza Genome Sequencing Consortium
EPI_ISL_62477	EPI217610	HA	Mexico	2009-May-10	A/MexicoCity/018/2009		Other Database Import	The NIAID Influenza Genome Sequencing Consortium
EPI_ISL_31198	EPI221177	HA	United States	2009-May-12	A/Texas/33/2009		Centers for Disease Control and Prevention
EPI_ISL_60811	EPI211459	HA	United States	2009-May-13	A/Mississippi/01/2009	Mississippi Public Health Laboratory	Centers for Disease Control and Prevention
EPI_ISL_62226	EPI216778	HA	Costa Rica	2009-May-16	A/CostaRica/6321/2009	Laboratorio Nacional de Influenza	Centers for Disease Control and Prevention
EPI_ISL_31025	EPI182904	HA	China	2009-May-18	A/GuangzhouSB/01/2009		Other Database Import
EPI_ISL_31021	EPI182863	HA	Japan	2009-May-21	A/Sakai/2/2009		Other Database Import
EPI_ISL_30693	EPI181733	HA	Italy	2009-May-21	A/Milan/UHSR1/2009		University Vita-Salute San Raffaele
EPI_ISL_62263	EPI216949	HA	Kuwait	2009-May-21	A/Kuwait/4536/2009	U.S. Naval Medical Research Unit No.3	Centers for Disease Control and Prevention
EPI_ISL_63965	EPI224256	HA	United States	2009-May-21	A/Brownsville/29OS/2009		Other Database Import	The NIAID Influenza Genome Sequencing Consortium
EPI_ISL_31022	EPI182865	HA	Japan	2009-May-22	A/Shiga/1/2009		Other Database Import
EPI_ISL_31256	EPI183376	HA	France	2009-May-22	A/Paris/2670/2009		Institut Pasteur
EPI_ISL_61518	EPI214029	HA	Canada	2009-May-24	A/Toronto/C0270/2009		Other Database Import	Eshaghi,A.; Alexander,D.C.; Gubbay,J.B.; Low,D.E.
EPI_ISL_30900	EPI182604	HA	Russian Federation	2009-May-26	A/Moscow/03/2009		Other Database Import
EPI_ISL_62569	EPI218328	HA	Norway	2009-May-27	A/Norway/1573/2009		Other Database Import	Hungnes,O.; Dudman,S.G.; Kilander,A.
EPI_ISL_63972	EPI224312	HA	United States	2009-May-27	A/Brownsville/35H/2009		Other Database Import	The NIAID Influenza Genome Sequencing Consortium
EPI_ISL_76625	EPI269945	HA	Australia	2009-May-27	A/Victoria/2010/2009	Victorian Infectious Diseases Reference Laboratory	WHO Collaborating Centre for Reference and Research on Influenza	Deng,Y-M.; Iannello,P.; Caldwell,N.; Komadina,N.
EPI_ISL_61795	EPI215226	HA	United States	2009-May-27	A/Craven/WR1001/2009		Other Database Import	Houng,H.-S.H.; Li,T.; Verratti,K.; Gong,H.; Zhou,Y.; Lipkin,W.I.; Street,C.; Seriwatana,J.; Lyons,A.G.; Keyes,J.; Yun,T.; Kuschner,R.A.
EPI_ISL_62654	EPI218802	HA	United States	2009-May-28	A/Wisconsin/629-D01262/2009		Other Database Import	The NIAID Influenza Genome Sequencing Consortium
EPI_ISL_76079	EPI267011	HA	China	2009-May-28	A/Guangdong/SB1/2009		Other Database Import	Zhang,L.; Wei,S.J.
EPI_ISL_77236	EPI272340	HA	China	2009-May-29	A/Guangdong/06/2009		Other Database Import	Zhou,J.; Liang,Y.; Fang,D.; Zhou,J.; Tian,J.; Yan,H.; Fu,C.; Liu,Y.; Gao,H.; Jiang,L.
EPI_ISL_31748	EPI184853	HA	Sweden	2009-May-29	A/Stockholm/31/2009		Swedish Institute for Infectious Disease Control
EPI_ISL_32654	EPI186717	HA	Canada	2009-May-30	A/Canada-MB/RV2020/2009		Other Database Import
EPI_ISL_71613	EPI248540	HA	Japan	2009-May-31	A/SHIZUOKA-C/172/2009	Shizuoka City Institute of Environmental Sciences and Public Health	National Institute of Infectious Diseases (NIID)	Ujike,Makoto; Kato,Yumiko; Oguchi,Akio; Fujita,Nobuyuki; Obuchi,Masatsugu; Tashiro,Masato; Odagiri,Takato
EPI_ISL_65972	EPI230227	HA	United Kingdom	2009-Jun-01	A/ENG/507/2009		Health Protection Agency
EPI_ISL_63755	EPI223035	HA	United Kingdom	2009-Jun-01	A/ENG/518/2009		Health Protection Agency
EPI_ISL_63751	EPI223031	HA	United Kingdom	2009-Jun-01	A/ENG/513/2009		Health Protection Agency
EPI_ISL_63758	EPI223038	HA	United Kingdom	2009-Jun-01	A/ENG/527/2009		Health Protection Agency
EPI_ISL_76190	EPI267507	HA	United Kingdom	2009-Jun-01	A/ENG/423/2009	Microbiology Services Colindale, Public Health England	Microbiology Services Colindale, Public Health England	Galiano,M.
EPI_ISL_60262	EPI210500	HA	United Arab Emirates	2009-Jun-01	A/AbuDhabi/1134/2009	Shaikh Khalifa Medical City	National Institute for Medical Research
EPI_ISL_73573	EPI253342	HA	China	2009-Jun-01	A/Shanghai/SWL120/2009		WHO Chinese National Influenza Center	Yu Lan,Zi Li,Xiyan Li,Xiang Zhao,Yanhui Cheng,minju Tan,Xinwan Li,Lei Yang,Shumei Zou,Leying Wen,Dayan Wang,Dexin Li,Yuelong Shu
EPI_ISL_65991	EPI230246	HA	United Kingdom	2009-Jun-01	A/SC/16/2009		Health Protection Agency
EPI_ISL_62642	EPI218706	HA	United States	2009-Jun-01	A/Wisconsin/629-D00724/2009		Other Database Import	The NIAID Influenza Genome Sequencing Consortium
EPI_ISL_65996	EPI230251	HA	United Kingdom	2009-Jun-01	A/ENG/92900124/2009		Health Protection Agency
EPI_ISL_62403	EPI217311	HA	United Kingdom	2009-Jun-01	A/ENG/401/2009		Health Protection Agency
EPI_ISL_60260	EPI210496	HA	United Arab Emirates	2009-Jun-01	A/AbuDhabi/54/2009	Shaikh Khalifa Medical City	National Institute for Medical Research
EPI_ISL_66008	EPI230263	HA	United Kingdom	2009-Jun-01	A/ENG/633/2009		Health Protection Agency
EPI_ISL_62746	EPI219443	HA	Sweden	2009-Jun-01	A/Stockholm/76/2009		Swedish Institute for Infectious Disease Control
EPI_ISL_69050	EPI240572	HA	United Kingdom	2009-Jun-01	A/ENG/434/2009	Microbiology Services Colindale, Public Health England	Microbiology Services Colindale, Public Health England	Galiano,M.
EPI_ISL_76155	EPI267227	HA	United Kingdom	2009-Jun-01	A/SC/10/2009	Microbiology Services Colindale, Public Health England	Microbiology Services Colindale, Public Health England	Galiano,M.
EPI_ISL_31118	EPI183017	HA	Japan	2009-Jun-02	A/Tokushima/1/2009		Other Database Import
EPI_ISL_73550	EPI253158	HA	China	2009-Jun-03	A/Shanxi/SWL1/2009		WHO Chinese National Influenza Center	Yu Lan,Zi Li,Xiyan Li,Xiang Zhao,Yanhui Cheng,minju Tan,Xinwan Li,Lei Yang,Shumei Zou,Leying Wen,Dayan Wang,Dexin Li,Yuelong Shu
EPI_ISL_62643	EPI218714	HA	United States	2009-Jun-04	A/Wisconsin/629-D00725/2009		Other Database Import	The NIAID Influenza Genome Sequencing Consortium
EPI_ISL_60011	EPI210034	HA	Japan	2009-Jun-07	A/FUKUOKA-C/2/2009		National Institute of Infectious Diseases (NIID)
EPI_ISL_35018	EPI194227	HA	United States	2009-Jun-07	A/Pennsylvania/14/2009		Centers for Disease Control and Prevention
EPI_ISL_63957	EPI224192	HA	United States	2009-Jun-07	A/Houston/17OS/2009		Other Database Import	The NIAID Influenza Genome Sequencing Consortium
EPI_ISL_30531	EPI184221	HA	Japan	2009-Jun-07	A/Osaka-C/2/2009		Other Database Import
EPI_ISL_62673	EPI218954	HA	United States	2009-Jun-08	A/Wisconsin/629-D02068/2009		Other Database Import	The NIAID Influenza Genome Sequencing Consortium
EPI_ISL_78820	EPI277753	HA	United States	2009-Jun-08	A/California/WR1323P/2009		Other Database Import	Houng,H.-S.; Zhou,Y.; Lysons,A.; Kuschner,R.A.
EPI_ISL_102080	EPI350459	HA	China	2009-Jun-09	A/Shenzhen/42/2009		Other Database Import	Zhao,J.R.; Li,Y.D.; Pan,L.M.; Zhu,N.; Ni,H.X.; Xu,G.Z.; Jiang,Y.Z.; Huo,X.X.; Xu,J.Q.; Xia,H.; Han,N.; Tang,S.; Zhang,Z.; Kou,Z.; Rayner,S.; Li,T.X.
EPI_ISL_102177	EPI350999	HA	China	2009-Jun-09	A/Shenzhen/71/2009		Other Database Import	Zhao,J.R.; Li,Y.D.; Pan,L.M.; Zhu,N.; Ni,H.X.; Xu,G.Z.; Jiang,Y.Z.; Huo,X.X.; Xu,J.Q.; Xia,H.; Han,N.; Tang,S.; Zhang,Z.; Kou,Z.; Rayner,S.; Li,T.X.
EPI_ISL_102079	EPI350452	HA	China	2009-Jun-09	A/Shenzhen/40/2009		Other Database Import	Zhao,J.R.; Li,Y.D.; Pan,L.M.; Zhu,N.; Ni,H.X.; Xu,G.Z.; Jiang,Y.Z.; Huo,X.X.; Xu,J.Q.; Xia,H.; Han,N.; Tang,S.; Zhang,Z.; Kou,Z.; Rayner,S.; Li,T.X.
EPI_ISL_61833	EPI215398	HA	El Salvador	2009-Jun-09	A/SanSalvador/WR0167N/2009		Other Database Import	Houng,H.-S.H.; Li,T.; Verratti,K.; Gong,H.; Zhou,Y.; Lipkin,W.I.; Street,C.; Seriwatana,J.; Lyons,A.G.; Keyes,J.; Yun,T.; Kuschner,R.A.
EPI_ISL_175360	EPI253877	HA	Germany	2009-Jan-01	A/Schleswig-Holstein/13/2009	Robert-Koch-Institute	Robert-Koch-Institute	Biere,Barbara; Schweiger,Brunhilde
EPI_ISL_78808	EPI277657	HA	Dominican Republic	2009-Jun-10	A/SantoDomingo/WR1072T/2009		Other Database Import	Houng,H.-S.; Zhou,Y.; Lysons,A.; Kuschner,R.A.
EPI_ISL_31861	EPI184962	HA	Japan	2009-Jun-11	A/Sapporo/1/2009		Other Database Import
EPI_ISL_75322	EPI259239	HA	United States	2009-Jun-11	A/Boston/110/2009		Other Database Import	The NIAID Influenza Genome Sequencing Consortium
EPI_ISL_178779	EPI485961	HA	Brazil	2009-Jun-12	A/MinasGerais/490/2009		Other Database Import	Mesquita,M.M.; Siqueira,M.M.; Temerozo,J.R.; Bou-Habib,D.C.; Souza,T.M.Lopes.
EPI_ISL_157420	EPI485961	HA	Brazil	2009-Jun-12	A/MinasGerais/490/2009		Other Database Import	Mesquita,M.M.; Siqueira,M.M.; Temerozo,J.R.; Bou-Habib,D.C.; Souza,T.M.Lopes.
EPI_ISL_68122	EPI237246	HA	United States	2009-Jun-13	A/California/VRDL6/2009		Other Database Import	The NIAID Influenza Genome Sequencing Consortium
EPI_ISL_65021	EPI227803	HA	United States	2009-Jun-13	A/RhodeIsland/15/2009	Rhode Island Department of Health	Centers for Disease Control and Prevention
EPI_ISL_76031	EPI266506	HA	United States	2009-Jun-13	A/Boston/96/2009		Other Database Import	The NIAID Influenza Genome Sequencing Consortium
EPI_ISL_178941	EPI588471	HA	Brazil	2009-Jun-14	A/SantaCatarina/511/2009	Oswaldo Cruz Institute - FIOCRUZ - Laboratory of Respiratory Viruses and Measles (LVRS)	Oswaldo Cruz Institute - FIOCRUZ - Laboratory of Respiratory Viruses and Measles (LVRS)	Resende, P.C.; Born, P.S.; Motta, F.C.; Brancante, D.; Caetano, B.; Siqueira, M.M.
EPI_ISL_61493	EPI213911	HA	Singapore	2009-Jun-14	A/Singapore/TLL54/2009		Other Database Import	Prabakaran,M.; Tao,M.; Kwang,J.
EPI_ISL_61490	EPI213908	HA	Singapore	2009-Jun-14	A/Singapore/TLL51/2009		Other Database Import	Prabakaran,M.; Tao,M.; Kwang,J.
EPI_ISL_61492	EPI213910	HA	Singapore	2009-Jun-14	A/Singapore/TLL53/2009		Other Database Import	Prabakaran,M.; Tao,M.; Kwang,J.
EPI_ISL_61491	EPI213909	HA	Singapore	2009-Jun-14	A/Singapore/TLL52/2009		Other Database Import	Prabakaran,M.; Tao,M.; Kwang,J.
EPI_ISL_83358	EPI292159	HA	Finland	2009-Jun-15	A/Finland/571/2009		Other Database Import	Ikonen,N.; Haanpaa,M.; Ronkko,E.; Lyytikainen,O.; Kuusi,M.; Ruutu,P.; Kallio-Kokko,H.; Mannonen,L.; Lappalainen,M.; Ziegler,T.; Julkunen,I.
EPI_ISL_60807	EPI211446	HA	United States	2009-Jun-15	A/Massachusetts/16/2009	Massachusetts Department of Public Health	Centers for Disease Control and Prevention
EPI_ISL_71856	EPI249638	HA	Nicaragua	2009-Jun-15	A/Managua/4935.03/2009		Other Database Import	The NIAID Influenza Genome Sequencing Consortium
EPI_ISL_61785	EPI215159	HA	Colombia	2009-Jun-16	A/Bogota/WR0090N/2009		Other Database Import	Houng,H.-S.H.; Li,T.; Verratti,K.; Gong,H.; Zhou,Y.; Lipkin,W.I.; Street,C.; Seriwatana,J.; Lyons,A.G.; Keyes,J.; Yun,T.; Kuschner,R.A.
EPI_ISL_60818	EPI211475	HA	New Zealand	2009-Jun-16	A/NewZealand/997/2009	Institute of Environmental Science & Research	Centers for Disease Control and Prevention
EPI_ISL_33949	EPI190871	HA	United States	2009-Jun-16	A/Bethesda/SP506/2009		Other Database Import
EPI_ISL_63819	EPI223185	HA	United States	2009-Jun-17	A/NewYork/4238/2009		Other Database Import	The NIAID Influenza Genome Sequencing Consortium
EPI_ISL_61515	EPI214008	HA	Thailand	2009-Jun-17	A/Thailand/CU-H9/2009		Other Database Import	Thongmee,C.; Makkoch,J.; Suwannakarn,K.; Chieocharnsin,T.; Payungporn,S.; Thawornsuk,N.; Praianantathavorn,K.; Theamboonlers,A.; Poovorawan,Y.
EPI_ISL_73558	EPI253222	HA	China	2009-Jun-18	A/Anhui/SWL1/2009		WHO Chinese National Influenza Center	Yu Lan,Zi Li,Xiyan Li,Xiang Zhao,Yanhui Cheng,minju Tan,Xinwan Li,Lei Yang,Shumei Zou,Leying Wen,Dayan Wang,Dexin Li,Yuelong Shu
EPI_ISL_66762	EPI233049	HA	Australia	2009-Jun-18	A/VICTORIA/2039/2009	Victorian Infectious Diseases Reference Laboratory	WHO Collaborating Centre for Reference and Research on Influenza	Yi-Mo Deng, Pina Iannello, Joanne Ernest, Natalie Caldwell &amp; Naomi Komadina
EPI_ISL_83368	EPI292169	HA	Finland	2009-Jun-18	A/Finland/584/2009		Other Database Import	Ikonen,N.; Haanpaa,M.; Ronkko,E.; Lyytikainen,O.; Kuusi,M.; Ruutu,P.; Kallio-Kokko,H.; Mannonen,L.; Lappalainen,M.; Ziegler,T.; Julkunen,I.
EPI_ISL_61443	EPI186042	HA	Singapore	2009-Jun-19	A/Singapore/ON313/2009		Ministry of Health
EPI_ISL_61808	EPI215270	HA	Mexico	2009-Jun-19	A/MexicoCity/WR1087T/2009		Other Database Import	Houng,H.-S.H.; Li,T.; Verratti,K.; Gong,H.; Zhou,Y.; Lipkin,W.I.; Street,C.; Seriwatana,J.; Lyons,A.G.; Keyes,J.; Yun,T.; Kuschner,R.A.
EPI_ISL_68091	EPI236998	HA	United States	2009-Jun-20	A/California/VRDL20/2009		Other Database Import	The NIAID Influenza Genome Sequencing Consortium
EPI_ISL_33579	EPI189129	HA	Martinique	2009-Jun-20	A/Martinique/15/2009	National Influenza Center French Guiana and French Indies	Centers for Disease Control and Prevention
EPI_ISL_61341	EPI213103	HA	Japan	2009-Jun-22	A/Niigata/700/2009		Other Database Import	Ujike,M.; Obuchi,M.; Tashiro,M.; Odagiri,T.
EPI_ISL_60230	EPI210441	HA	Luxembourg	2009-Jun-23	A/Luxembourg/871/2009	Laboratoire National de Sante	National Institute for Medical Research
EPI_ISL_64535	EPI226176	HA	Japan	2009-Jun-24	A/MIE/32/2009		National Institute of Infectious Diseases (NIID)	Ujike,Makoto; Kato,Yumiko; Oguchi,Akio; Fujita,Nobuyuki; Obuchi,Masatsugu; Tashiro,Masato; Odagir,Takato
EPI_ISL_61451	EPI213627	HA	Singapore	2009-Jun-25	A/Singapore/ON442/2009		Other Database Import	Lee,C.W.H.; Koh,C.W.; Han,B.L.; Chan,Y.S.; Sung,W.-K.; Phauh,S.P.; Loh,P.L.; Meng,S.; Ng,K.Y.; Yong,T.Y.; Cui,L.; Lin,R.; Hibberd,M.L.; Wong,C.W.
EPI_ISL_61450	EPI213619	HA	Singapore	2009-Jun-25	A/Singapore/ON439/2009		Other Database Import	Lee,C.W.H.; Koh,C.W.; Han,B.L.; Chan,Y.S.; Sung,W.-K.; Phauh,S.P.; Loh,P.L.; Meng,S.; Ng,K.Y.; Yong,T.Y.; Cui,L.; Lin,R.; Hibberd,M.L.; Wong,C.W.
EPI_ISL_61454	EPI213651	HA	Singapore	2009-Jun-25	A/Singapore/ON496/2009		Other Database Import	Lee,C.W.H.; Koh,C.W.; Han,B.L.; Chan,Y.S.; Sung,W.-K.; Phauh,S.P.; Loh,P.L.; Meng,S.; Ng,K.Y.; Yong,T.Y.; Cui,L.; Lin,R.; Hibberd,M.L.; Wong,C.W.
EPI_ISL_62245	EPI216863	HA	Honduras	2009-Jun-25	A/Honduras/2188/2009	Laboratorio Nacional de Virologia	Centers for Disease Control and Prevention
EPI_ISL_35011	EPI194164	HA	Iraq	2009-Jun-25	A/Iraq/0251/2009	U.S. Air Force School of Aerospace Medicine	Centers for Disease Control and Prevention
EPI_ISL_66039	EPI230372	HA	Argentina	2009-Jun-27	A/Argentina/HNRG42/2009		Other Database Import	Barrero,P.R.; Viegas,M.; Valinotto,L.E.; Mistchenko,A.S.
EPI_ISL_68097	EPI237046	HA	United States	2009-Jun-27	A/California/VRDL27/2009		Other Database Import	The NIAID Influenza Genome Sequencing Consortium
EPI_ISL_68100	EPI237070	HA	United States	2009-Jun-28	A/California/VRDL30/2009		Other Database Import	The NIAID Influenza Genome Sequencing Consortium
EPI_ISL_83371	EPI292172	HA	Finland	2009-Jun-28	A/Finland/593/2009		Other Database Import	Ikonen,N.; Haanpaa,M.; Ronkko,E.; Lyytikainen,O.; Kuusi,M.; Ruutu,P.; Kallio-Kokko,H.; Mannonen,L.; Lappalainen,M.; Ziegler,T.; Julkunen,I.
EPI_ISL_73572	EPI253334	HA	China	2009-Jun-29	A/Hainan/SWL6/2009		WHO Chinese National Influenza Center	Yu Lan,Zi Li,Xiyan Li,Xiang Zhao,Yanhui Cheng,minju Tan,Xinwan Li,Lei Yang,Shumei Zou,Leying Wen,Dayan Wang,Dexin Li,Yuelong Shu
EPI_ISL_61840	EPI215454	HA	Dominican Republic	2009-Jun-30	A/SantoDomingo/WR1059N/2009		Other Database Import	Houng,H.-S.H.; Li,T.; Verratti,K.; Gong,H.; Zhou,Y.; Lipkin,W.I.; Street,C.; Seriwatana,J.; Lyons,A.G.; Keyes,J.; Yun,T.; Kuschner,R.A.
EPI_ISL_32459	EPI186226	HA	Singapore	2009-Jun-30	A/Singapore/TLL01/2009		Other Database Import
EPI_ISL_68104	EPI237102	HA	United States	2009-Jun-30	A/California/VRDL34/2009		Other Database Import	The NIAID Influenza Genome Sequencing Consortium
EPI_ISL_35010	EPI194160	HA	United States	2009-Jul-01	A/Indiana/17/2009		Centers for Disease Control and Prevention
EPI_ISL_61270	EPI212560	HA	Japan	2009-Jul-01	A/Nagasaki/I01/2009		Other Database Import	Kubo,T.; Fukushima,K.; Morita,K.
EPI_ISL_67960	EPI236499	HA	United Kingdom	2009-Jul-01	A/ENG/93200035/2009	Microbiology Services Colindale, Public Health England	Microbiology Services Colindale, Public Health England	Galiano,M.
EPI_ISL_75215	EPI259031	HA	India	2009-Jul-01	A/Pune/NIV807/2009		Other Database Import	Mullick,J.; Potdar,V.A.; Chadha,M.; Payyapilly,B.J.; Keng,S.S.; Cherian,S.S.; Jadhav,S.M.; Mishra,A.C.
EPI_ISL_62603	EPI218418	HA	Singapore	2009-Jul-01	A/Singapore/279M/2009		Other Database Import	Lee,C.W.H.; Koh,C.W.; Han,B.L.; Chan,Y.S.; Sung,W.-K.; Phauh,S.P.; Loh,P.L.; Meng,S.; Ng,K.Y.; Yong,T.Y.; Cui,L.; Lin,R.; Hibberd,M.L.; Wong,C.W.
EPI_ISL_96595	EPI336571	HA	United Kingdom	2009-Jul-01	A/Scotland/93040048/2009		Other Database Import	Galiano,M.C.
EPI_ISL_75220	EPI259036	HA	India	2009-Jul-01	A/Mum/NIV968/2009		Other Database Import	Mullick,J.; Potdar,V.A.; Chadha,M.; Payyapilly,B.J.; Keng,S.S.; Cherian,S.S.; Jadhav,S.M.; Mishra,A.C.
EPI_ISL_70853	EPI245759	HA	United Kingdom	2009-Jul-01	A/ENG/686/2009	Microbiology Services Colindale, Public Health England	Microbiology Services Colindale, Public Health England	Galiano,M.
EPI_ISL_66136	EPI230772	HA	Turkey	2009-Jul-01	A/Ankara/03/2009		Other Database Import	Ertek,M.; Durmaz,R.; Korukoglu,G.; Guldemir,D.; Altas,A.B.; Albayrak,N.
EPI_ISL_84806	EPI297297	HA	Japan	2009-Jul-01	A/Kobe/91660/2009		Other Database Import	Mori,A.; Nukuzuma,S.; Suga,T.; Akiyoshi,K.
EPI_ISL_75214	EPI259030	HA	India	2009-Jul-01	A/Che/NIV658/2009		Other Database Import	Mullick,J.; Potdar,V.A.; Chadha,M.; Payyapilly,B.J.; Keng,S.S.; Cherian,S.S.; Jadhav,S.M.; Mishra,A.C.
EPI_ISL_61838	EPI215438	HA	Dominican Republic	2009-Jul-02	A/SantoDomingo/WR1057N/2009		Other Database Import	Houng,H.-S.H.; Li,T.; Verratti,K.; Gong,H.; Zhou,Y.; Lipkin,W.I.; Street,C.; Seriwatana,J.; Lyons,A.G.; Keyes,J.; Yun,T.; Kuschner,R.A.
EPI_ISL_139667	EPI443067	HA	Kenya	2009-Jul-02	A/Kisumu/61/2009	ARI Unit, Kenya Medical Research Institute (KEMRI - NIC), Centre for Virus Research Annex, P.O Box 54628	Kenya Medical Research Institute	'George, Gachara; 'Samuel, Symekher; 'Japheth, Magana; 'Benjamin, Opot; 'Michael, Otieno; 'Wallace, Bulimo.
EPI_ISL_139680	EPI443120	HA	Kenya	2009-Jul-03	A/Nairobi/64/2009	ARI Unit, Kenya Medical Research Institute (KEMRI - NIC), Centre for Virus Research Annex, P.O Box 54628	Kenya Medical Research Institute	'George, Gachara; 'Samuel, Symekher; 'Japheth, Magana; 'Benjamin, Opot; 'Michael, Otieno; 'Wallace, Bulimo.
EPI_ISL_96642	EPI336618	HA	United Kingdom	2009-Jul-03	A/England/92900391/2009		Other Database Import	Galiano,M.C.
EPI_ISL_61389	EPI213218	HA	Brazil	2009-Jul-03	A/SaoPaulo/43812/2009		Other Database Import	Santos,C.L.; de Paiva,T.M.
EPI_ISL_95584	EPI334755	HA	Japan	2009-Jul-04	A/Aichi/537/2009	Aichi Prefectural Institute of Public Health	Aichi Prefectural Institute of Public Health	Yasui,Yoshihiro; Yamashita,Teruo; Minagawa,Hiroko
EPI_ISL_62003	EPI215920	HA	Romania	2009-Jul-04	A/Timis/2018/2009	Cantacuzino Institute	National Institute for Medical Research
EPI_ISL_61481	EPI213867	HA	Singapore	2009-Jul-05	A/Singapore/ON925/2009		Other Database Import	Lee,C.W.H.; Koh,C.W.; Han,B.L.; Chan,Y.S.; Sung,W.-K.; Phauh,S.P.; Loh,P.L.; Meng,S.; Ng,K.Y.; Yong,T.Y.; Cui,L.; Lin,R.; Hibberd,M.L.; Wong,C.W.
EPI_ISL_95589	EPI334760	HA	Japan	2009-Jul-06	A/Aichi/539/2009	Aichi Prefectural Institute of Public Health	Aichi Prefectural Institute of Public Health	Yasui,Yoshihiro; Yamashita,Teruo; Minagawa,Hiroko
EPI_ISL_77885	EPI275057	HA	Nicaragua	2009-Jul-06	A/Managua/4943.09/2009		Other Database Import	The NIAID Influenza Genome Sequencing Consortium
EPI_ISL_74711	EPI256696	HA	Mexico	2009-Jul-06	A/Mexicocity/CIA2/2009		Other Database Import	Zepeda,H.; Zarate,P.; Medina-Gomez,F.; Garcia-Gonzalez,O.P.; Marino,N.; Bravo,J.; Perea,L.; Lara,M.; Estrada,C.; Flores,F.; Alvarez,I.; Delgado-Urbina,C.; Jimenez-Estrada,J.M.; Bastida-Gonzalez,F.G.; Velazquez-Quiroz,I.; Rodriguez-Hernandez,R.; Zaldi
EPI_ISL_61522	EPI214061	HA	Canada	2009-Jul-07	A/Toronto/T0106/2009		Other Database Import	Eshaghi,A.; Alexander,D.C.; Gubbay,J.B.; Low,D.E.
EPI_ISL_61239	EPI212524	HA	Myanmar	2009-Jul-08	A/Myanmar/JP90/2009		Other Database Import	Ujike,M.; Obuchi,M.; Tashiro,M.; Odagiri,T.
EPI_ISL_102060	EPI350435	HA	China	2009-Jul-09	A/Zhejiang/4/2009		Other Database Import	Zhao,J.R.; Li,Y.D.; Pan,L.M.; Zhu,N.; Ni,H.X.; Xu,G.Z.; Jiang,Y.Z.; Huo,X.X.; Xu,J.Q.; Xia,H.; Han,N.; Tang,S.; Zhang,Z.; Kou,Z.; Rayner,S.; Li,T.X.
EPI_ISL_102164	EPI350993	HA	China	2009-Jul-09	A/Zhejiang/7/2009		Other Database Import	Zhao,J.R.; Li,Y.D.; Pan,L.M.; Zhu,N.; Ni,H.X.; Xu,G.Z.; Jiang,Y.Z.; Huo,X.X.; Xu,J.Q.; Xia,H.; Han,N.; Tang,S.; Zhang,Z.; Kou,Z.; Rayner,S.; Li,T.X.
EPI_ISL_83378	EPI292179	HA	Finland	2009-Jul-09	A/Finland/600/2009		Other Database Import	Ikonen,N.; Haanpaa,M.; Ronkko,E.; Lyytikainen,O.; Kuusi,M.; Ruutu,P.; Kallio-Kokko,H.; Mannonen,L.; Lappalainen,M.; Ziegler,T.; Julkunen,I.
EPI_ISL_62542	EPI218119	HA	United States	2009-Jul-09	A/NewYork/4568/2009		Other Database Import	The NIAID Influenza Genome Sequencing Consortium
EPI_ISL_61844	EPI215474	HA	Taiwan	2009-Jul-10	A/Taiwan/T0826/2009		Other Database Import	Houng,H.-S.H.; Li,T.; Verratti,K.; Gong,H.; Zhou,Y.; Lipkin,W.I.; Street,C.; Seriwatana,J.; Lyons,A.G.; Keyes,J.; Yun,T.; Kuschner,R.A.
EPI_ISL_70488	EPI244338	HA	Malaysia	2009-Jul-11	A/Malaysia/5112/2009		Other Database Import	Balraj,P.; Suppiah,J.; Sidek,H.; Yusof,A.M.; Othman,K.A.; Thayan,R.; Subramaniam,S.; Kassim,F.M.; Sulaiman,L.H.; Murad,S.; Khoo,A.S.B.; Saat,Z.
EPI_ISL_96624	EPI336600	HA	United Kingdom	2009-Jul-11	A/England/687/2009		Other Database Import	Galiano,M.C.
EPI_ISL_33215	EPI187708	HA	Italy	2009-Jul-12	A/Ancona/05/2009		Other Database Import
EPI_ISL_62346	EPI217224	HA	United States	2009-Jul-13	A/Utah/36/2009	Utah Department of Health	Centers for Disease Control and Prevention
EPI_ISL_96615	EPI336591	HA	United Kingdom	2009-Jul-13	A/England/688/2009		Other Database Import	Galiano,M.C.
EPI_ISL_70491	EPI244344	HA	Malaysia	2009-Jul-13	A/Malaysia/5175/2009		Other Database Import	Balraj,P.; Suppiah,J.; Sidek,H.; Yusof,A.M.; Othman,K.A.; Thayan,R.; Subramaniam,S.; Kassim,F.M.; Sulaiman,L.H.; Murad,S.; Khoo,A.S.B.; Saat,Z.
EPI_ISL_62235	EPI216822	HA	El Salvador	2009-Jul-14	A/ElSalvador/1553/2009	Contiguo a Hospital Rosales	Centers for Disease Control and Prevention
EPI_ISL_66313	EPI231504	HA	United States	2009-Jul-14	A/Maryland/33/2009	Maryland Department of Health and Mental Hygiene	Centers for Disease Control and Prevention
EPI_ISL_34538	EPI221207	HA	United States	2009-Jul-28	A/Washington/29/2009	University of Washington Virology	Centers for Disease Control and Prevention
EPI_ISL_70492	EPI244346	HA	Malaysia	2009-Jul-15	A/Malaysia/5192/2009		Other Database Import	Balraj,P.; Suppiah,J.; Sidek,H.; Yusof,A.M.; Othman,K.A.; Thayan,R.; Subramaniam,S.; Kassim,F.M.; Sulaiman,L.H.; Murad,S.; Khoo,A.S.B.; Saat,Z.
EPI_ISL_62347	EPI217226	HA	United States	2009-Jul-15	A/Utah/38/2009	Utah Department of Health	Centers for Disease Control and Prevention
EPI_ISL_74415	EPI255807	HA	Thailand	2009-Jul-15	A/Thailand/THB0405/2009		Other Database Import	Klungthong,C.; Chinnawirotpisan,P.; Hussem,K.; Ajariyakhajorn,C.; Rungrojcharoenkit,K.; Gibbons,R.V.; Jarman,R.G.
EPI_ISL_61433	EPI213483	HA	Singapore	2009-Jul-15	A/Singapore/ON1187/2009		Other Database Import	Lee,C.W.H.; Koh,C.W.; Han,B.L.; Chan,Y.S.; Sung,W.-K.; Phauh,S.P.; Loh,P.L.; Meng,S.; Ng,K.Y.; Yong,T.Y.; Cui,L.; Lin,R.; Hibberd,M.L.; Wong,C.W.
EPI_ISL_61934	EPI215760	HA	Brunei	2009-Jul-16	A/BRUNEI/2008/2009	Qasya Diagnostic Services Sdn Bhd	WHO Collaborating Centre for Reference and Research on Influenza	Deng,Yi-Mo; Iannello,Pina; Ernest,Joanne; Caldwell,Natalie; Komadina,Naomi
EPI_ISL_75804	EPI266057	HA	Russian Federation	2009-Jul-16	A/Moscow/CRIE-ION/2009		Other Database Import	Yatsyshina,S.; Minenko,A.; Praded,M.; Braslavskaya,S.; Kudryavtseva,A.; Shipulin,G.
EPI_ISL_69093	EPI240637	HA	Italy	2009-Jul-17	A/Ancona/15/2009		Other Database Import	Bagnarelli,P.; Trotta,D.; Marinelli,K.; Ferreri,M.L.
EPI_ISL_62246	EPI216866	HA	United States	2009-Jul-17	A/Idaho/08/2009	State of Idaho Bureau of Laboratories	Centers for Disease Control and Prevention
EPI_ISL_77467	EPI272837	HA	China	2009-Jul-17	A/Qingdao/362/2009		Other Database Import	Wang,Z.; Yi,Y.; Yang,T.
EPI_ISL_63258	EPI221189	HA	United States	2009-Jul-18	A/Utah/37/2009	Utah Department of Health	Centers for Disease Control and Prevention
EPI_ISL_64512	EPI225992	HA	Japan	2009-Jul-20	A/KAWASAKI/105/2009		National Institute of Infectious Diseases (NIID)	Ujike,Makoto; Kato,Yumiko; Oguchi,Akio; Fujita,Nobuyuki; Obuchi,Masatsugu; Tashiro,Masato; Odagir,Takato
EPI_ISL_83407	EPI292208	HA	Finland	2009-Jul-20	A/Finland/630/2009		Other Database Import	Ikonen,N.; Haanpaa,M.; Ronkko,E.; Lyytikainen,O.; Kuusi,M.; Ruutu,P.; Kallio-Kokko,H.; Mannonen,L.; Lappalainen,M.; Ziegler,T.; Julkunen,I.
EPI_ISL_77469	EPI272839	HA	China	2009-Jul-20	A/Qingdao/383/2009		Other Database Import	Wang,Z.; Yi,Y.; Yang,T.
EPI_ISL_96603	EPI336579	HA	United Kingdom	2009-Jul-20	A/England/93020044/2009		Other Database Import	Galiano,M.C.
EPI_ISL_77859	EPI274849	HA	Guam	2009-Jul-21	A/Guam/NHRC0011/2009		Other Database Import	The NIAID Influenza Genome Sequencing Consortium
EPI_ISL_77858	EPI274841	HA	Guam	2009-Jul-21	A/Guam/NHRC0010/2009		Other Database Import	The NIAID Influenza Genome Sequencing Consortium
EPI_ISL_68121	EPI237238	HA	United States	2009-Jul-21	A/California/VRDL58/2009		Other Database Import	The NIAID Influenza Genome Sequencing Consortium
EPI_ISL_83390	EPI292191	HA	Finland	2009-Jul-21	A/Finland/612/2009		Other Database Import	Ikonen,N.; Haanpaa,M.; Ronkko,E.; Lyytikainen,O.; Kuusi,M.; Ruutu,P.; Kallio-Kokko,H.; Mannonen,L.; Lappalainen,M.; Ziegler,T.; Julkunen,I.
EPI_ISL_66775	EPI233074	HA	Australia	2009-Jul-21	A/VICTORIA/2081/2009	Victorian Infectious Diseases Reference Laboratory	WHO Collaborating Centre for Reference and Research on Influenza	Yi-Mo Deng, Pina Iannello, Joanne Ernest, Natalie Caldwell &amp; Naomi Komadina
EPI_ISL_70519	EPI244436	HA	Malaysia	2009-Jul-21	A/Malaysia/5259/2009		Other Database Import	Balraj,P.; Sidek,H.; Suppiah,J.; Yusof,A.M.; Othman,K.A.; Thayan,R.; Subramaniam,S.; Kassim,F.M.; Sulaiman,L.H.; Murad,S.; Khoo,A.S.B.; Saat,Z.
EPI_ISL_74422	EPI255814	HA	Thailand	2009-Jul-21	A/Thailand/THB0423/2009		Other Database Import	Klungthong,C.; Chinnawirotpisan,P.; Hussem,K.; Ajariyakhajorn,C.; Rungrojcharoenkit,K.; Gibbons,R.V.; Jarman,R.G.
EPI_ISL_83408	EPI292209	HA	Finland	2009-Jul-21	A/Finland/631/2009		Other Database Import	Ikonen,N.; Haanpaa,M.; Ronkko,E.; Lyytikainen,O.; Kuusi,M.; Ruutu,P.; Kallio-Kokko,H.; Mannonen,L.; Lappalainen,M.; Ziegler,T.; Julkunen,I.
EPI_ISL_178834	EPI588364	HA	Brazil	2009-Jul-22	A/Parana/7450/2009	Oswaldo Cruz Institute - FIOCRUZ - Laboratory of Respiratory Viruses and Measles (LVRS)	Oswaldo Cruz Institute - FIOCRUZ - Laboratory of Respiratory Viruses and Measles (LVRS)	Resende, P.C.; Born, P.S.; Motta, F.C.; Brancante, D.; Caetano, B.; Siqueira, M.M.
EPI_ISL_66796	EPI243781	HA	Hungary	2009-Jul-22	A/Hungary/33/2009	B. Johan National Center for Epidemiology, National Influenza Center	Centers for Disease Control and Prevention
EPI_ISL_74411	EPI255803	HA	Thailand	2009-Jul-22	A/Thailand/THA0364/2009		Other Database Import	Klungthong,C.; Chinnawirotpisan,P.; Hussem,K.; Ajariyakhajorn,C.; Rungrojcharoenkit,K.; Gibbons,R.V.; Jarman,R.G.
EPI_ISL_64548	EPI226280	HA	Japan	2009-Jul-22	A/NIIGATA/805/2009		National Institute of Infectious Diseases (NIID)	Ujike,Makoto; Kato,Yumiko; Oguchi,Akio; Fujita,Nobuyuki; Obuchi,Masatsugu; Tashiro,Masato; Odagir,Takato
EPI_ISL_77856	EPI274825	HA	Guam	2009-Jul-22	A/Guam/NHRC0008/2009		Other Database Import	The NIAID Influenza Genome Sequencing Consortium
EPI_ISL_100985	EPI348017	HA	China	2009-Jul-23	A/Shenzhen/5/2009		Other Database Import	Wu,C.; Cheng,X.; Wang,X.; Lv,X.; Yang,F.; Liu,T.; Fang,S.; Zhang,R.; Cheng,J.
EPI_ISL_100987	EPI348019	HA	China	2009-Jul-23	A/Shenzhen/9/2009		Other Database Import	Wu,C.; Cheng,X.; Wang,X.; Lv,X.; Yang,F.; Liu,T.; Fang,S.; Zhang,R.; Cheng,J.
EPI_ISL_77884	EPI275049	HA	Nicaragua	2009-Jul-24	A/Managua/3467.01/2009		Other Database Import	The NIAID Influenza Genome Sequencing Consortium
EPI_ISL_66295	EPI231470	HA	United States	2009-Jul-24	A/Utah/42/2009	Utah Department of Health	Centers for Disease Control and Prevention
EPI_ISL_66311	EPI231498	HA	United States	2009-Jul-25	A/Utah/20/2009	Utah Department of Health	Centers for Disease Control and Prevention
EPI_ISL_178865	EPI588395	HA	Brazil	2009-Jul-25	A/RiodeJaneiro/5525/2009	Oswaldo Cruz Institute - FIOCRUZ - Laboratory of Respiratory Viruses and Measles (LVRS)	Oswaldo Cruz Institute - FIOCRUZ - Laboratory of Respiratory Viruses and Measles (LVRS)	Resende, P.C.; Born, P.S.; Motta, F.C.; Brancante, D.; Caetano, B.; Siqueira, M.M.
EPI_ISL_61925	EPI215742	HA	French Polynesia	2009-Jul-26	A/TAHITI/2016/2009	Institute Malarde Clinical Laboratory	WHO Collaborating Centre for Reference and Research on Influenza	Deng,Yi-Mo; Iannello,Pina; Ernest,Joanne; Caldwell,Natalie; Komadina,Naomi
EPI_ISL_70698	EPI244999	HA	Australia	2009-Jul-26	A/Australia/43/2009		Other Database Import	The NIAID Influenza Genome Sequencing Consortium
EPI_ISL_64998	EPI227684	HA	Nicaragua	2009-Jul-27	A/Managua/46601/2009	Laboratorio de Virologia, Direccion de Microbiologia	Centers for Disease Control and Prevention
EPI_ISL_60824	EPI211488	HA	Saudi Arabia	2009-Jul-28	A/SaudiArabia/4270/2009	Ministry of Health Riyadh	Centers for Disease Control and Prevention
EPI_ISL_75836	EPI266018	HA	Russian Federation	2009-Jul-28	A/Chelyabinsk/CRIE-KAI/2009		Other Database Import	Yatsyshina,S.; Minenko,A.; Voloshina,P.; Praded,M.; Braslavskaya,S.; Kudryavtseva,A.; Shipulin,G.
EPI_ISL_74402	EPI255794	HA	Thailand	2009-Jul-29	A/Thailand/0440-00-N0/2009		Other Database Import	Klungthong,C.; Chinnawirotpisan,P.; Hussem,K.; Ajariyakhajorn,C.; Rungrojcharoenkit,K.; Gibbons,R.V.; Jarman,R.G.
EPI_ISL_65145	EPI228300	HA	New Zealand	2009-Jul-30	A/WELLINGTON/213/2009	Institute of Environmental Science and Research	WHO Collaborating Centre for Reference and Research on Influenza	Deng,Yi-Mo; Iannello,Pina; Ernest,Joanne; Caldwell,Natalie; Komadina,Naomi
EPI_ISL_60821	EPI211483	HA	United States	2009-Jul-30	A/Oregon/27/2009	Oregon Public Health Laboratory	Centers for Disease Control and Prevention
EPI_ISL_181407	EPI598884	HA	Thailand	2009-Jul-30	A/Bangkok/SIMI507/2009		Other Database Import	Horthongkham,N.; Athipanyasilp,N.; Kaewnapan,B.; Sirirtantikorn,S.; Kantakamalakul,W.; Sutthent,R.
EPI_ISL_75831	EPI266013	HA	Russian Federation	2009-Jul-30	A/NizhniNovgorod/CRIE-MEV/2009		Other Database Import	Yatsyshina,S.; Minenko,A.; Voloshina,P.; Praded,M.; Braslavskaya,S.; Kudryavtseva,A.; Shipulin,G.
EPI_ISL_139717	EPI443241	HA	Kenya	2009-Jul-30	A/Kitale/532/2009	ARI Unit, Kenya Medical Research Institute (KEMRI - NIC), Centre for Virus Research Annex, P.O Box 54628	Kenya Medical Research Institute	'George, Gachara; 'Samuel, Symekher; 'Japheth, Magana; 'Benjamin, Opot; 'Michael, Otieno; 'Wallace, Bulimo'
EPI_ISL_62303	EPI217091	HA	Saint Lucia	2009-Jul-31	A/SaintLucia/7178/2009	Caribbean Epidemiology Center	Centers for Disease Control and Prevention
EPI_ISL_61406	EPI213268	HA	Singapore	2009-Jul-31	A/Singapore/GP2316/2009		Other Database Import	Lee,C.W.H.; Koh,C.W.; Han,B.L.; Chan,Y.S.; Sung,W.-K.; Phauh,S.P.; Loh,P.L.; Meng,S.; Ng,K.Y.; Yong,T.Y.; Cui,L.; Lin,R.; Hibberd,M.L.; Wong,C.W.
EPI_ISL_60800	EPI211429	HA	United States	2009-Jul-31	A/Illinois/10/2009	Northwestern Memorial Hospital	Centers for Disease Control and Prevention
EPI_ISL_78824	EPI277785	HA	United States	2009-Jul-31	A/SouthCarolina/WR1326P/2009		Other Database Import	Houng,H.-S.; Zhou,Y.; Lysons,A.; Kuschner,R.A.
EPI_ISL_62317	EPI217138	HA	United States	2009-Jul-31	A/SouthCarolina/30/2009	South Carolina Department of Health	Centers for Disease Control and Prevention
EPI_ISL_74218	EPI255195	HA	Afghanistan	2009-Aug-01	A/Afghanistan/N09840/2009		Other Database Import	Elassal,E.M.; Sebeny,P.J.; Klena,J.; Crabtree,B.G.; Zumwalt,J.W.; Espiritu,J.M.; Ayoub,E.A.; Earhart,K.C.; Turner,M.; Pimentel,G.; Barthel,R.V.; ElBadry,M.A.
EPI_ISL_71108	EPI246178	HA	China	2009-Aug-01	A/Beijing/SE931/2009		Other Database Import	Zhu,R.N.; Qian,Y.; Sun,Y.; Wang,F.; Deng,J.; Zhao,L.Q.
EPI_ISL_74208	EPI255185	HA	Afghanistan	2009-Aug-01	A/Afghanistan/N09787/2009		Other Database Import	Elassal,E.M.; Sebeny,P.J.; Klena,J.; Crabtree,B.G.; Zumwalt,J.W.; Espiritu,J.M.; Ayoub,E.A.; Earhart,K.C.; Turner,M.; Pimentel,G.; Barthel,R.V.; ElBadry,M.A.
EPI_ISL_66151	EPI230787	HA	Turkey	2009-Aug-01	A/Ankara/18/2009		Other Database Import	Ertek,M.; Durmaz,R.; Korukoglu,G.; Guldemir,D.; Altas,A.B.; Albayrak,N.
EPI_ISL_61391	EPI213220	HA	Brazil	2009-Aug-01	A/SaoPaulo/53225/2009		Other Database Import	Santos,C.L.S.; de Paiva,T.M.
EPI_ISL_70824	EPI245730	HA	United Kingdom	2009-Aug-01	A/ENG/662/2009	Microbiology Services Colindale, Public Health England	Microbiology Services Colindale, Public Health England	Galiano,M.
EPI_ISL_75217	EPI259033	HA	India	2009-Aug-01	A/Dhule/NIV9433/2009		Other Database Import	Mullick,J.; Potdar,V.A.; Chadha,M.; Payyapilly,B.J.; Keng,S.S.; Cherian,S.S.; Jadhav,S.M.; Mishra,A.C.
EPI_ISL_62606	EPI218442	HA	Singapore	2009-Aug-01	A/Singapore/9061366/2009		Other Database Import	Lee,C.W.H.; Koh,C.W.; Han,B.L.; Chan,Y.S.; Sung,W.-K.; Phauh,S.P.; Loh,P.L.; Meng,S.; Ng,K.Y.; Yong,T.Y.; Cui,L.; Lin,R.; Hibberd,M.L.; Wong,C.W.
EPI_ISL_70708	EPI245079	HA	Australia	2009-Aug-01	A/Australia/58/2009		Other Database Import	The NIAID Influenza Genome Sequencing Consortium
EPI_ISL_60803	EPI211434	HA	United States	2009-Aug-01	A/Iowa/07/2009	Iowa State Hygienic Laboratory	Centers for Disease Control and Prevention
EPI_ISL_66155	EPI230791	HA	Turkey	2009-Aug-01	A/Ankara/22/2009		Other Database Import	Ertek,M.; Durmaz,R.; Korukoglu,G.; Guldemir,D.; Altas,A.B.; Albayrak,N.
EPI_ISL_178867	EPI588397	HA	Brazil	2009-Aug-01	A/RiodeJaneiro/7131/2009	Oswaldo Cruz Institute - FIOCRUZ - Laboratory of Respiratory Viruses and Measles (LVRS)	Oswaldo Cruz Institute - FIOCRUZ - Laboratory of Respiratory Viruses and Measles (LVRS)	Resende, P.C.; Born, P.S.; Motta, F.C.; Brancante, D.; Caetano, B.; Siqueira, M.M.
EPI_ISL_75218	EPI259034	HA	India	2009-Aug-01	A/Jalna/NIV9436/2009		Other Database Import	Mullick,J.; Potdar,V.A.; Chadha,M.; Payyapilly,B.J.; Keng,S.S.; Cherian,S.S.; Jadhav,S.M.; Mishra,A.C.
EPI_ISL_74410	EPI255802	HA	Thailand	2009-Aug-02	A/Thailand/PMKSV0305/2009		Other Database Import	Klungthong,C.; Chinnawirotpisan,P.; Hussem,K.; Ajariyakhajorn,C.; Rungrojcharoenkit,K.; Gibbons,R.V.; Jarman,R.G.
EPI_ISL_70710	EPI245095	HA	Australia	2009-Aug-02	A/Australia/60/2009		Other Database Import	The NIAID Influenza Genome Sequencing Consortium
EPI_ISL_61259	EPI212549	HA	Japan	2009-Aug-03	A/Nagasaki/HA-35/2009		Other Database Import	Kawano,H.; Kobayashi,N.
EPI_ISL_95987	EPI335512	HA	Brazil	2009-Aug-03	A/SaoPaulo/55565/2009		Other Database Import	Santos,C.L.S.; Oliveira,M.I.; Borborema,S.E.T.; Ferreira,J.L.P.; Paiva,T.M.
EPI_ISL_75835	EPI266017	HA	Russian Federation	2009-Aug-04	A/Rostovoblast/CRIE-SHAV/2009		Other Database Import	Yatsyshina,S.; Minenko,A.; Voloshina,P.; Praded,M.; Braslavskaya,S.; Kudryavtseva,A.; Shipulin,G.
EPI_ISL_178868	EPI588398	HA	Brazil	2009-Aug-04	A/RiodeJaneiro/7455/2009	Oswaldo Cruz Institute - FIOCRUZ - Laboratory of Respiratory Viruses and Measles (LVRS)	Oswaldo Cruz Institute - FIOCRUZ - Laboratory of Respiratory Viruses and Measles (LVRS)	Resende, P.C.; Born, P.S.; Motta, F.C.; Brancante, D.; Caetano, B.; Siqueira, M.M.
EPI_ISL_61407	EPI213276	HA	Singapore	2009-Aug-05	A/Singapore/GP2641/2009		Other Database Import	Lee,C.W.H.; Koh,C.W.; Han,B.L.; Chan,Y.S.; Sung,W.-K.; Phauh,S.P.; Loh,P.L.; Meng,S.; Ng,K.Y.; Yong,T.Y.; Cui,L.; Lin,R.; Hibberd,M.L.; Wong,C.W.
EPI_ISL_61408	EPI213284	HA	Singapore	2009-Aug-05	A/Singapore/GP2651/2009		Other Database Import	Lee,C.W.H.; Koh,C.W.; Han,B.L.; Chan,Y.S.; Sung,W.-K.; Phauh,S.P.; Loh,P.L.; Meng,S.; Ng,K.Y.; Yong,T.Y.; Cui,L.; Lin,R.; Hibberd,M.L.; Wong,C.W.
EPI_ISL_75838	EPI266020	HA	Russian Federation	2009-Aug-05	A/St.Petersburgoblast/CRIE-SEV/2009		Other Database Import	Yatsyshina,S.; Minenko,A.; Voloshina,P.; Praded,M.; Braslavskaya,S.; Kudryavtseva,A.; Shipulin,G.
EPI_ISL_60806	EPI211441	HA	United States	2009-Aug-05	A/Maryland/15/2009	Maryland Department of Health and Mental Hygiene	Centers for Disease Control and Prevention
EPI_ISL_78813	EPI277697	HA	United States	2009-Aug-05	A/California/WR1315P/2009		Other Database Import	Houng,H.-S.; Zhou,Y.; Lysons,A.; Kuschner,R.A.
EPI_ISL_61409	EPI213292	HA	Singapore	2009-Aug-06	A/Singapore/GP2686/2009		Other Database Import	Lee,C.W.H.; Koh,C.W.; Han,B.L.; Chan,Y.S.; Sung,W.-K.; Phauh,S.P.; Loh,P.L.; Meng,S.; Ng,K.Y.; Yong,T.Y.; Cui,L.; Lin,R.; Hibberd,M.L.; Wong,C.W.
EPI_ISL_60852	EPI211577	HA	United States	2009-Aug-06	A/California/33/2009	California Department of Health Services	Centers for Disease Control and Prevention
EPI_ISL_84657	EPI297022	HA	Japan	2009-Aug-06	A/Yamagata/143/2010		Other Database Import	Matsuzaki,Y.; Mizuta,K.
EPI_ISL_61410	EPI213300	HA	Singapore	2009-Aug-06	A/Singapore/GP2687/2009		Other Database Import	Lee,C.W.H.; Koh,C.W.; Han,B.L.; Chan,Y.S.; Sung,W.-K.; Phauh,S.P.; Loh,P.L.; Meng,S.; Ng,K.Y.; Yong,T.Y.; Cui,L.; Lin,R.; Hibberd,M.L.; Wong,C.W.
EPI_ISL_61411	EPI213308	HA	Singapore	2009-Aug-06	A/Singapore/GP2695/2009		Other Database Import	Lee,C.W.H.; Koh,C.W.; Han,B.L.; Chan,Y.S.; Sung,W.-K.; Phauh,S.P.; Loh,P.L.; Meng,S.; Ng,K.Y.; Yong,T.Y.; Cui,L.; Lin,R.; Hibberd,M.L.; Wong,C.W.
EPI_ISL_60856	EPI211585	HA	United States	2009-Aug-07	A/Michigan/21/2009	Michigan Department of Community Health	Centers for Disease Control and Prevention
EPI_ISL_61489	EPI213907	HA	Singapore	2009-Aug-08	A/Singapore/TLL42/2009		Other Database Import	Prabakaran,M.; Meng,T.; Rui,Y.; Kwang,J.
EPI_ISL_60859	EPI211589	HA	United States	2009-Aug-09	A/Oregon/30/2009	Oregon Public Health Laboratory	Centers for Disease Control and Prevention
EPI_ISL_78816	EPI277721	HA	United States	2009-Aug-10	A/California/WR1318P/2009		Other Database Import	Houng,H.-S.; Zhou,Y.; Lysons,A.; Kuschner,R.A.
EPI_ISL_60795	EPI254438	HA	United States	2009-Aug-10	A/Florida/13/2009	Florida Department of Health-Jacksonville	Centers for Disease Control and Prevention
EPI_ISL_75848	EPI266030	HA	Russian Federation	2009-Aug-10	A/Tver/CRIE-BVN/2009		Other Database Import	Yatsyshina,S.; Minenko,A.; Voloshina,P.; Praded,M.; Braslavskaya,S.; Kudryavtseva,A.; Shipulin,G.
EPI_ISL_71339	EPI247146	HA	China	2009-Aug-10	A/Guangzhou/GIRD07/2009		Other Database Import	Guan,W.; Yang,Z.; Dong,W.; Zhou,R.; Mo,Z.; Wang,Y.; Qin,S.; Zhan,Y.; Zhao,S.; Huang,Q.; Liu,W.; Zhong,N.
EPI_ISL_71370	EPI247278	HA	United States	2009-Aug-10	A/Florida/14/2009	Florida Department of Health-Jacksonville	Centers for Disease Control and Prevention
EPI_ISL_60796	EPI211423	HA	United States	2009-Aug-11	A/Florida/18/2009	Florida Department of Health-Jacksonville	Centers for Disease Control and Prevention
EPI_ISL_76630	EPI269971	HA	Australia	2009-Aug-12	A/PERTH/261/2009	Pathwest QE II Medical Centre	WHO Collaborating Centre for Reference and Research on Influenza	Deng,Y-M.; Iannello,P.; Caldwell,N.; Komadina,N.
EPI_ISL_70508	EPI244384	HA	Malaysia	2009-Aug-12	A/Malaysia/9117/2009		Other Database Import	Balraj,P.; Suppiah,J.; Sidek,H.; Yusof,A.M.; Othman,K.A.; Thayan,R.; Subramaniam,S.; Kassim,F.M.; Sulaiman,L.H.; Murad,S.; Khoo,A.S.B.; Saat,Z.
EPI_ISL_62243	EPI216857	HA	Haiti	2009-Aug-12	A/Haiti/265/2009	Laboratoire National de Sante Publique	Centers for Disease Control and Prevention
EPI_ISL_62000	EPI215908	HA	New Caledonia	2009-Aug-13	A/NEWCALEDONIA/22/2009	Institut Pasteur New Caledonia	WHO Collaborating Centre for Reference and Research on Influenza	Deng,Yi-Mo; Iannello,Pina; Ernest,Joanne; Caldwell,Natalie; Komadina,Naomi
EPI_ISL_178737	EPI588267	HA	Brazil	2009-Aug-13	A/Bahia/12606/2009	Oswaldo Cruz Institute - FIOCRUZ - Laboratory of Respiratory Viruses and Measles (LVRS)	Oswaldo Cruz Institute - FIOCRUZ - Laboratory of Respiratory Viruses and Measles (LVRS)	Resende, P.C.; Born, P.S.; Motta, F.C.; Brancante, D.; Caetano, B.; Siqueira, M.M.
EPI_ISL_76856	EPI271069	HA	Russian Federation	2009-Aug-13	A/Saint-Petersburg/5/2009	WHO National Influenza Centre Russian Federation	WHO National Influenza Centre Russian Federation	Pisareva,Maria; Elpaeva,Ekaterina; Komissarov,Andrey; Stukova,Marina; Grudinin,Mikhail; Kiselov,Oleg; Eropkin,Mikhail; Danilenko,Daria;
EPI_ISL_178769	EPI588299	HA	Brazil	2009-Aug-13	A/MinasGerais/12111/2009	Oswaldo Cruz Institute - FIOCRUZ - Laboratory of Respiratory Viruses and Measles (LVRS)	Oswaldo Cruz Institute - FIOCRUZ - Laboratory of Respiratory Viruses and Measles (LVRS)	Resende, P.C.; Born, P.S.; Motta, F.C.; Brancante, D.; Caetano, B.; Siqueira, M.M.
EPI_ISL_70514	EPI244396	HA	Malaysia	2009-Aug-13	A/Malaysia/9343/2009		Other Database Import	Balraj,P.; Suppiah,J.; Sidek,H.; Yusof,A.M.; Othman,K.A.; Thayan,R.; Subramaniam,S.; Kassim,F.M.; Sulaiman,L.H.; Murad,S.; Khoo,A.S.B.; Saat,Z.
EPI_ISL_95980	EPI335505	HA	Brazil	2009-Aug-13	A/MatoGrossodoSul/64045/2009		Other Database Import	Santos,C.L.S.; Oliveira,M.I.; Borborema,S.E.T.; Ferreira,J.L.P.; Paiva,T.M.
EPI_ISL_73773	EPI253879	HA	Germany	2009-Aug-14	A/Schleswig-Holstein/16/2009	Robert-Koch-Institute	Robert-Koch-Institute	Biere,Barbara; Schweiger,Brunhilde
EPI_ISL_64553	EPI226320	HA	Japan	2009-Aug-14	A/OKINAWA/254/2009		National Institute of Infectious Diseases (NIID)	Ujike,Makoto; Kato,Yumiko; Oguchi,Akio; Fujita,Nobuyuki; Obuchi,Masatsugu; Tashiro,Masato; Odagir,Takato
EPI_ISL_61215	EPI212413	HA	China	2009-Aug-16	A/Jiangyin/15/2009		Other Database Import	Jiang,T.; Qin,C.; Li,X.; Zhao,H.; Yu,M.; Deng,Y.; Yu,X.; Han,J.; Qin,E.; Zhu,Q.
EPI_ISL_75805	EPI266058	HA	Russian Federation	2009-Aug-16	A/Orenburg/CRIE-VNV/2009		Other Database Import	Yatsyshina,S.; Minenko,A.; Praded,M.; Braslavskaya,S.; Kudryavtseva,A.; Shipulin,G.
EPI_ISL_108550	EPI360092	HA	China	2009-Aug-17	A/Tianjinhongqiao/SWL172/2009		Other Database Import	Li,X.; Kong,M.; Chen,J.; Su,X.; Ding,J.; Zou,M.; Guo,L.
EPI_ISL_64513	EPI226000	HA	Japan	2009-Aug-17	A/KOBE/91992/2009		National Institute of Infectious Diseases (NIID)	Ujike,Makoto; Kato,Yumiko; Oguchi,Akio; Fujita,Nobuyuki; Obuchi,Masatsugu; Tashiro,Masato; Odagir,Takato
EPI_ISL_75355	EPI259391	HA	United States	2009-Aug-18	A/Boston/154/2009		Other Database Import	The NIAID Influenza Genome Sequencing Consortium
EPI_ISL_62554	EPI218215	HA	United States	2009-Aug-18	A/NewYork/4780/2009		Other Database Import	The NIAID Influenza Genome Sequencing Consortium
EPI_ISL_95979	EPI335504	HA	Brazil	2009-Aug-18	A/SaoPaulo/64519/2009		Other Database Import	Santos,C.L.S.; Oliveira,M.I.; Borborema,S.E.T.; Ferreira,J.L.P.; Paiva,T.M.
EPI_ISL_154080	EPI500667	HA	Portugal	2009-Aug-18	A/Portugal/02/2009	Hospital de Curry Cabral	Instituto Nacional de Saude	Correia, V.; Santos, L.A.; Giria, M.
EPI_ISL_69114	EPI240670	HA	Italy	2009-Aug-19	A/Ancona/69/2009		Other Database Import	Bagnarelli,P.; Trotta,D.; Marinelli,K.; Ferreri,M.L.
EPI_ISL_64582	EPI226552	HA	Japan	2009-Aug-19	A/YOKOHAMA/1311/2009		National Institute of Infectious Diseases (NIID)	Ujike,Makoto; Kato,Yumiko; Oguchi,Akio; Fujita,Nobuyuki; Obuchi,Masatsugu; Tashiro,Masato; Odagir,Takato
EPI_ISL_64997	EPI227681	HA	Kenya	2009-Aug-20	A/Kenya/4304/2009	CDC-Kenya	Centers for Disease Control and Prevention
EPI_ISL_70479	EPI244317	HA	Malaysia	2009-Aug-20	A/Malaysia/12617/2009		Other Database Import	Balraj,P.; Sidek,H.; Suppiah,J.; Yusof,A.M.; Othman,K.A.; Thayan,R.; Subramaniam,S.; Kassim,F.M.; Sulaiman,L.H.; Murad,S.; Khoo,A.S.B.; Saat,Z.
EPI_ISL_69115	EPI240672	HA	Italy	2009-Aug-21	A/Ancona/75/2009		Other Database Import	Bagnarelli,P.; Trotta,D.; Marinelli,K.; Ferreri,M.L.
EPI_ISL_61967	EPI215836	HA	Australia	2009-Aug-21	A/VICTORIA/2113/2009	Victorian Infectious Diseases Reference Laboratory	WHO Collaborating Centre for Reference and Research on Influenza	Deng,Yi-Mo; Iannello,Pina; Ernest,Joanne; Caldwell,Natalie; Komadina,Naomi
EPI_ISL_62219	EPI216748	HA	United States	2009-Aug-22	A/California/36/2009	California Department of Health Services	Centers for Disease Control and Prevention
EPI_ISL_62244	EPI216860	HA	United States	2009-Aug-22	A/Hawaii/26/2009	State of Hawaii Department of Health	Centers for Disease Control and Prevention
EPI_ISL_154085	EPI500677	HA	Portugal	2009-Aug-22	A/Portugal/07/2009	Hospital de Curry Cabral	Instituto Nacional de Saude	Correia, V.; Santos, L.A.; Giria, M.
EPI_ISL_74269	EPI255246	HA	Kuwait	2009-Aug-24	A/Kuwait/N12991/2009		Other Database Import	Elassal,E.M.; Sebeny,P.J.; Klena,J.; Crabtree,B.G.; Zumwalt,J.W.; Espiritu,J.M.; Ayoub,E.A.; Earhart,K.C.; Turner,M.; Pimentel,G.; Barthel,R.V.; ElBadry,M.A.
EPI_ISL_73444	EPI252306	HA	Canada	2009-Aug-24	A/Ontario/10016/2009		Other Database Import	Eshaghi,A.; Alexander,D.C.; Rosenfeld,P.; Ma,J.H.; Gubbay,J.B.; Low,D.E.
EPI_ISL_64989	EPI227653	HA	Costa Rica	2009-Aug-25	A/CostaRica/9625/2009	Laboratorio Nacional de Influenza	Centers for Disease Control and Prevention
EPI_ISL_71858	EPI249654	HA	Nicaragua	2009-Aug-25	A/Managua/65.02/2009		Other Database Import	The NIAID Influenza Genome Sequencing Consortium
EPI_ISL_63246	EPI221078	HA	United States	2009-Aug-25	A/Idaho/10/2009	State of Idaho Bureau of Laboratories	Centers for Disease Control and Prevention
EPI_ISL_75818	EPI266000	HA	Russian Federation	2009-Aug-25	A/Yaroslavl/CRIE-KMP/2009		Other Database Import	Yatsyshina,S.; Minenko,A.; Voloshina,P.; Praded,M.; Braslavskaya,S.; Kudryavtseva,A.; Shipulin,G.
EPI_ISL_74713	EPI256709	HA	Mexico	2009-Aug-25	A/Mexicocity/CIA4/2009		Other Database Import	Zepeda,H.; Zarate,P.; Medina-Gomez,F.; Garcia-Gonzalez,O.P.; Marino,N.; Bravo,J.; Perea,L.; Lara,M.; Estrada,C.; Flores,F.; Alvarez,I.; Delgado-Urbina,C.; Jimenez-Estrada,J.M.; Bastida-Gonzalez,F.G.; Velazquez-Quiroz,I.; Rodriguez-Hernandez,R.; Zaldi
EPI_ISL_95976	EPI335501	HA	Brazil	2009-Aug-26	A/SaoPaulo/68417/2009		Other Database Import	Santos,C.L.S.; Oliveira,M.I.; Borborema,S.E.T.; Ferreira,J.L.P.; Paiva,T.M.
EPI_ISL_70722	EPI245191	HA	Australia	2009-Aug-26	A/Australia/80/2009		Other Database Import	The NIAID Influenza Genome Sequencing Consortium
EPI_ISL_62310	EPI217117	HA	United States	2009-Aug-27	A/SouthCarolina/21/2009	South Carolina Department of Health	Centers for Disease Control and Prevention
EPI_ISL_83563	EPI292871	HA	Australia	2009-Aug-27	A/Brisbane/2014/2009	Queensland Health Scientific Services	WHO Collaborating Centre for Reference and Research on Influenza	Deng,Y-M.; Iannello,P.; Komadina,N.
EPI_ISL_74006	EPI254339	HA	Japan	2009-Aug-27	A/Nagano/RC1/2009		Other Database Import	Kuroda,M.; Sekizuka,T.
EPI_ISL_78801	EPI277601	HA	Hong Kong (SAR)	2009-Aug-27	A/HongKong/WR0114N/2009		Other Database Import	Houng,H.-S.; Zhou,Y.; Lysons,A.; Kuschner,R.A.
EPI_ISL_74006	EPI254339	HA	Japan	2009-Aug-27	A/Nagano/RC1/2009		Other Database Import	Kuroda,M.; Sekizuka,T.
EPI_ISL_65020	EPI227795	HA	Philippines	2009-Aug-28	A/Philippines/2810/2009	Thailand MOPH-U.S. CDC Collaboration (IEIP)	Centers for Disease Control and Prevention
EPI_ISL_65006	EPI227723	HA	United States	2009-Aug-28	A/Minnesota/16/2009	Iowa College of Public Health	Centers for Disease Control and Prevention
EPI_ISL_95961	EPI335486	HA	Brazil	2009-Aug-28	A/SaoPaulo/70333/2009		Other Database Import	Santos,C.L.S.; Oliveira,M.I.; Borborema,S.E.T.; Ferreira,J.L.P.; Paiva,T.M.
EPI_ISL_95960	EPI335485	HA	Brazil	2009-Aug-28	A/SaoPaulo/70346/2009		Other Database Import	Santos,C.L.S.; Oliveira,M.I.; Borborema,S.E.T.; Ferreira,J.L.P.; Paiva,T.M.
EPI_ISL_164085	EPI535778	HA	France	2009-Aug-29	A/Paris/3706/2009		Institut Pasteur	Barbezange, Cyril
EPI_ISL_75090	EPI258280	HA	China	2009-Aug-29	A/Henan/18/2009		WHO Chinese National Influenza Center	Yu Lan,Zi Li,Xiyan Li,Xiang Zhao,Yanhui Cheng,minju Tan,Xinwan Li,Lei Yang,Shumei Zou,Leying Wen,Dayan Wang,Dexin Li,Yuelong Shu
EPI_ISL_62218	EPI216745	HA	United States	2009-Aug-29	A/California/35/2009	California Department of Health Services	Centers for Disease Control and Prevention
EPI_ISL_100951	EPI348000	HA	China	2009-Aug-31	A/Shenzhen/27/2009		Other Database Import	Wu,C.; Cheng,X.; Wang,X.; Lv,X.; Yang,F.; Liu,T.; Fang,S.; Zhang,R.; Cheng,J.
EPI_ISL_100989	EPI348021	HA	China	2009-Aug-31	A/Shenzhen/13/2009		Other Database Import	Wu,C.; Cheng,X.; Wang,X.; Lv,X.; Yang,F.; Liu,T.; Fang,S.; Zhang,R.; Cheng,J.
EPI_ISL_101195	EPI348126	HA	China	2009-Aug-31	A/Shenzhen/30-SZCDC/2009		Other Database Import	Wu,C.; Cheng,X.; Wang,X.; Lv,X.; Yang,F.; Liu,T.; Fang,S.; Zhang,R.; Cheng,J.
EPI_ISL_101220	EPI348142	HA	China	2009-Aug-31	A/Shenzhen/20/2009		Other Database Import	Wu,C.; Cheng,X.; Wang,X.; Lv,X.; Yang,F.; Liu,T.; Fang,S.; Zhang,R.; Cheng,J.
EPI_ISL_101194	EPI348125	HA	China	2009-Aug-31	A/Shenzhen/28/2009		Other Database Import	Wu,C.; Cheng,X.; Wang,X.; Lv,X.; Yang,F.; Liu,T.; Fang,S.; Zhang,R.; Cheng,J.
EPI_ISL_75728	EPI263419	HA	Singapore	2009-Aug-31	A/Singapore/GP3441/2009		Other Database Import	Phuah,S.P.; Meng,S.; Teo,M.L.; Yong,T.Y.; Loh,P.L.; Quek,D.; Ho,Y.L.; Tan,Y.L.; Cui,L.
EPI_ISL_83385	EPI292186	HA	Finland	2009-Aug-31	A/Finland/607/2009		Other Database Import	Ikonen,N.; Haanpaa,M.; Ronkko,E.; Lyytikainen,O.; Kuusi,M.; Ruutu,P.; Kallio-Kokko,H.; Mannonen,L.; Lappalainen,M.; Ziegler,T.; Julkunen,I.
EPI_ISL_78183	EPI276304	HA	United Kingdom	2009-Sep-01	A/ENG/712/2009	Microbiology Services Colindale, Public Health England	Microbiology Services Colindale, Public Health England	Galiano,M.
EPI_ISL_78185	EPI276306	HA	United Kingdom	2009-Sep-01	A/ENG/714/2009	Microbiology Services Colindale, Public Health England	Microbiology Services Colindale, Public Health England	Galiano,M.
EPI_ISL_78182	EPI276303	HA	United Kingdom	2009-Sep-01	A/ENG/1008/2009	Microbiology Services Colindale, Public Health England	Microbiology Services Colindale, Public Health England	Galiano,M.
EPI_ISL_78187	EPI276308	HA	United Kingdom	2009-Sep-01	A/ENG/1009/2009	Microbiology Services Colindale, Public Health England	Microbiology Services Colindale, Public Health England	Galiano,M.
EPI_ISL_78189	EPI276310	HA	United Kingdom	2009-Sep-01	A/ENG/715/2009	Microbiology Services Colindale, Public Health England	Microbiology Services Colindale, Public Health England	Galiano,M.
EPI_ISL_78167	EPI276288	HA	United Kingdom	2009-Sep-01	A/ENG/93880062/2009	Microbiology Services Colindale, Public Health England	Microbiology Services Colindale, Public Health England	Galiano,M.
EPI_ISL_96531	EPI336507	HA	United Kingdom	2009-Sep-01	A/England/93640020/2009		Other Database Import	Galiano,M.C.
EPI_ISL_74543	EPI256042	HA	China	2009-Sep-01	A/Beijing-Xicheng/SWL11116/2009		WHO Chinese National Influenza Center	Yu Lan,Zi Li,Xiyan Li,Xiang Zhao,Yanhui Cheng,minju Tan,Xinwan Li,Lei Yang,Shumei Zou,Leying Wen,Dayan Wang,Dexin Li,Yuelong Shu
EPI_ISL_78168	EPI276289	HA	United Kingdom	2009-Sep-01	A/ENG/93900113/2009	Microbiology Services Colindale, Public Health England	Microbiology Services Colindale, Public Health England	Galiano,M.
EPI_ISL_78145	EPI276266	HA	United Kingdom	2009-Sep-01	A/ENG/93740004/2009	Microbiology Services Colindale, Public Health England	Microbiology Services Colindale, Public Health England	Galiano,M.
EPI_ISL_91090	EPI353736	HA	China	2009-Sep-01	A/Hangzhou/4/2009		Other Database Import	Li,J.
EPI_ISL_78176	EPI276297	HA	United Kingdom	2009-Sep-01	A/ENG/706/2009	Microbiology Services Colindale, Public Health England	Microbiology Services Colindale, Public Health England	Galiano,M.
EPI_ISL_70731	EPI245263	HA	United States	2009-Sep-01	A/California/VRDL73/2009		Other Database Import	The NIAID Influenza Genome Sequencing Consortium
EPI_ISL_65143	EPI228296	HA	French Polynesia	2009-Sep-01	A/TAHITI/2040/2009	Institute Malarde Clinical Laboratory	WHO Collaborating Centre for Reference and Research on Influenza	Deng,Yi-Mo; Iannello,Pina; Ernest,Joanne; Caldwell,Natalia; Komadina,Naomi
EPI_ISL_62580	EPI218346	HA	Norway	2009-Sep-01	A/Norway/3370/2009		Other Database Import	Hungnes,O.; Dudman,S.G.; Kilander,A.
EPI_ISL_73595	EPI253498	HA	China	2009-Sep-01	A/Beijing-Haidian/SWL1135/2009		WHO Chinese National Influenza Center	Yu Lan,Zi Li,Xiyan Li,Xiang Zhao,Yanhui Cheng,minju Tan,Xinwan Li,Lei Yang,Shumei Zou,Leying Wen,Dayan Wang,Dexin Li,Yuelong Shu
EPI_ISL_74233	EPI255210	HA	Afghanistan	2009-Sep-01	A/Afghanistan/N10974/2009		Other Database Import	Elassal,E.M.; Sebeny,P.J.; Klena,J.; Crabtree,B.G.; Zumwalt,J.W.; Espiritu,J.M.; Ayoub,E.A.; Earhart,K.C.; Turner,M.; Pimentel,G.; Barthel,R.V.; ElBadry,M.A.
EPI_ISL_71096	EPI246166	HA	China	2009-Sep-01	A/Beijing/SE1099/2009		Other Database Import	Zhu,R.N.; Qian,Y.; Sun,Y.; Wang,F.; Deng,J.; Zhao,L.Q.
EPI_ISL_83386	EPI292187	HA	Finland	2009-Sep-01	A/Finland/608/2009		Other Database Import	Ikonen,N.; Haanpaa,M.; Ronkko,E.; Lyytikainen,O.; Kuusi,M.; Ruutu,P.; Kallio-Kokko,H.; Mannonen,L.; Lappalainen,M.; Ziegler,T.; Julkunen,I.
EPI_ISL_75207	EPI259023	HA	India	2009-Sep-01	A/Nsk/NIV10348/2009		Other Database Import	Mullick,J.; Potdar,V.A.; Payyapilly,B.; Keng,S.; Cherian,S.; Jadhav,S.M.; Chadha,M.; Mishra,A.C.
EPI_ISL_78150	EPI276271	HA	United Kingdom	2009-Sep-01	A/ENG/93780041/2009	Microbiology Services Colindale, Public Health England	Microbiology Services Colindale, Public Health England	Galiano,M.
EPI_ISL_70320	EPI243881	HA	Peru	2009-Sep-01	A/Peru/8109/2009	US NAMRU-6	Centers for Disease Control and Prevention
EPI_ISL_78216	EPI276337	HA	United Kingdom	2009-Sep-01	A/ENG/1023/2009	Microbiology Services Colindale, Public Health England	Microbiology Services Colindale, Public Health England	Galiano,M.
EPI_ISL_78202	EPI276323	HA	United Kingdom	2009-Sep-01	A/ENG/1011/2009	Microbiology Services Colindale, Public Health England	Microbiology Services Colindale, Public Health England	Galiano,M.
EPI_ISL_78222	EPI276343	HA	United Kingdom	2009-Sep-01	A/SC/94160459/2009	Microbiology Services Colindale, Public Health England	Microbiology Services Colindale, Public Health England	Galiano,M.
EPI_ISL_71100	EPI246170	HA	China	2009-Sep-01	A/Beijing/SE1609/2009		Other Database Import	Zhu,R.N.; Qian,Y.; Sun,Y.; Wang,F.; Deng,J.; Zhao,L.Q.
EPI_ISL_71097	EPI246167	HA	China	2009-Sep-01	A/Beijing/SE1113/2009		Other Database Import	Zhu,R.N.; Qian,Y.; Sun,Y.; Wang,F.; Deng,J.; Zhao,L.Q.
EPI_ISL_76228	EPI267672	HA	Netherlands	2009-Sep-01	A/Netherlands/1064b/2009		Other Database Import	The NIAID Influenza Genome Sequencing Consortium
EPI_ISL_71098	EPI246168	HA	China	2009-Sep-01	A/Beijing/SE1510/2009		Other Database Import	Zhu,R.N.; Qian,Y.; Sun,Y.; Wang,F.; Deng,J.; Zhao,L.Q.
EPI_ISL_65888	EPI230123	HA	Japan	2009-Sep-02	A/OSAKA/2024/2009		National Institute of Infectious Diseases (NIID)	Ujike,Makoto; Kato,Yumiko; Oguchi,Akio; Fujita,Nobuyuki; Obuchi,Masatsugu; Tashiro,Masato; Odagir,Takato
EPI_ISL_62560	EPI218263	HA	United States	2009-Sep-02	A/NewYork/4820/2009		Other Database Import	The NIAID Influenza Genome Sequencing Consortium
EPI_ISL_77412	EPI272724	HA	China	2009-Sep-02	A/Qingdao/1008/2009		Other Database Import	Wang,Z.; Yang,T.; Yi,Y.; Liu,X.
EPI_ISL_62247	EPI216869	HA	United States	2009-Sep-02	A/Idaho/09/2009	State of Idaho Bureau of Laboratories	Centers for Disease Control and Prevention
EPI_ISL_77875	EPI274977	HA	Guam	2009-Sep-02	A/Guam/NHRC0027/2009		Other Database Import	The NIAID Influenza Genome Sequencing Consortium
EPI_ISL_61812	EPI215302	HA	Mexico	2009-Sep-02	A/MexicoCity/WR1306N/2009		Other Database Import	Houng,H.-S.H.; Li,T.; Verratti,K.; Gong,H.; Zhou,Y.; Lipkin,W.I.; Street,C.; Seriwatana,J.; Lyons,A.G.; Keyes,J.; Yun,T.; Kuschner,R.A.
EPI_ISL_61810	EPI215286	HA	Mexico	2009-Sep-03	A/MexicoCity/WR1297N/2009		Other Database Import	Houng,H.-S.H.; Li,T.; Verratti,K.; Gong,H.; Zhou,Y.; Lipkin,W.I.; Street,C.; Seriwatana,J.; Lyons,A.G.; Keyes,J.; Yun,T.; Kuschner,R.A.
EPI_ISL_84671	EPI297088	HA	Japan	2009-Sep-03	A/Sendai/TU373/2009		Other Database Import	Furuse,Y.; Suzuki,A.; Oshitani,H.
EPI_ISL_77471	EPI272841	HA	China	2009-Sep-03	A/Qingdao/477/2009		Other Database Import	Wang,Z.; Yi,Y.; Yang,T.
EPI_ISL_62286	EPI217025	HA	United States	2009-Sep-03	A/NewHampshire/18/2009	New Hampshire Public Health Laboratories	Centers for Disease Control and Prevention
EPI_ISL_62287	EPI217028	HA	United States	2009-Sep-03	A/NewMexico/05/2009	New Mexico Department of Health	Centers for Disease Control and Prevention
EPI_ISL_77388	EPI272684	HA	China	2009-Sep-04	A/Qingdao/1006/2009		Other Database Import	Wang,Z.; Yang,T.; Yi,Y.; Liu,X.
EPI_ISL_74274	EPI255251	HA	Kuwait	2009-Sep-04	A/Kuwait/N13020/2009		Other Database Import	Elassal,E.M.; Sebeny,P.J.; Klena,J.; Crabtree,B.G.; Zumwalt,J.W.; Espiritu,J.M.; Ayoub,E.A.; Earhart,K.C.; Turner,M.; Pimentel,G.; Barthel,R.V.; ElBadry,M.A.
EPI_ISL_77387	EPI272682	HA	China	2009-Sep-04	A/Qingdao/1020/2009		Other Database Import	Wang,Z.; Yang,T.; Yi,Y.; Liu,X.
EPI_ISL_84672	EPI297089	HA	Japan	2009-Sep-04	A/Sendai/TU376/2009		Other Database Import	Furuse,Y.; Suzuki,A.; Oshitani,H.
EPI_ISL_77864	EPI274889	HA	Guam	2009-Sep-04	A/Guam/NHRC0016/2009		Other Database Import	The NIAID Influenza Genome Sequencing Consortium
EPI_ISL_84673	EPI297090	HA	Japan	2009-Sep-04	A/Sendai/TU377/2009		Other Database Import	Furuse,Y.; Suzuki,A.; Oshitani,H.
EPI_ISL_78856	EPI278041	HA	United States	2009-Sep-05	A/SouthCarolina/WRSP520/2009		Other Database Import	Houng,H.-S.; Zhou,Y.; Lysons,A.; Kuschner,R.A.
EPI_ISL_62230	EPI216790	HA	United States	2009-Sep-06	A/DistrictofColumbia/09/2009	DC Public Health Lab	Centers for Disease Control and Prevention
EPI_ISL_62228	EPI216784	HA	United States	2009-Sep-06	A/Delaware/12/2009	Delaware Public Health Lab	Centers for Disease Control and Prevention
EPI_ISL_74230	EPI255207	HA	Afghanistan	2009-Sep-07	A/Afghanistan/N10786/2009		Other Database Import	Elassal,E.M.; Sebeny,P.J.; Klena,J.; Crabtree,B.G.; Zumwalt,J.W.; Espiritu,J.M.; Ayoub,E.A.; Earhart,K.C.; Turner,M.; Pimentel,G.; Barthel,R.V.; ElBadry,M.A.
EPI_ISL_66695	EPI232947	HA	Japan	2009-Sep-07	A/YOKOHAMA/1330/2009		National Institute of Infectious Diseases (NIID)	Ujike,Makoto; Kato,Yumiko; Oguchi,Akio; Fujita,Nobuyuki; Obuchi,Masatsugu; Tashiro,Masato; Odagir,Takato
EPI_ISL_62584	EPI218350	HA	Norway	2009-Sep-07	A/Norway/3478/2009		Other Database Import	Hungnes,O.; Dudman,S.G.; Kilander,A.
EPI_ISL_71616	EPI248546	HA	Japan	2009-Sep-07	A/TOKYO/91256/2009	Tokyo Metropolitan Institute of Public Health	National Institute of Infectious Diseases (NIID)	Ujike,Makoto; Kato,Yumiko; Oguchi,Akio; Fujita,Nobuyuki; Obuchi,Masatsugu; Tashiro,Masato; Odagiri,Takato
EPI_ISL_71329	EPI247106	HA	China	2009-Sep-08	A/Xian/010/2009		Other Database Import	Ma,C.; Li,H.; Wu,X.; Mi,B.; An,J.
EPI_ISL_71307	EPI247012	HA	United States	2009-Sep-08	A/Wisconsin/629-D00734/2009		Other Database Import	The NIAID Influenza Genome Sequencing Consortium
EPI_ISL_62279	EPI217004	HA	United States	2009-Sep-08	A/Nebraska/18/2009	Nebraska Public Health Lab	Centers for Disease Control and Prevention
EPI_ISL_66756	EPI233035	HA	Iraq	2009-Sep-08	A/Iraq/8529/2009	U.S. Air Force School of Aerospace Medicine	Centers for Disease Control and Prevention
EPI_ISL_84677	EPI297094	HA	Japan	2009-Sep-08	A/Sendai/TU385/2009		Other Database Import	Furuse,Y.; Suzuki,A.; Oshitani,H.
EPI_ISL_66774	EPI233072	HA	Samoa	2009-Sep-08	A/SAMOA/48/2009	Institute of Environmental Science and Research	WHO Collaborating Centre for Reference and Research on Influenza	Yi-Mo Deng, Pina Iannello, Joanne Ernest, Natalie Caldwell &amp; Naomi Komadina
EPI_ISL_62582	EPI218348	HA	Norway	2009-Sep-09	A/Norway/3433/2009		Other Database Import	Hungnes,O.; Dudman,S.G.; Kilander,A.
EPI_ISL_62566	EPI218311	HA	United States	2009-Sep-09	A/NewYork/4866/2009		Other Database Import	The NIAID Influenza Genome Sequencing Consortium
EPI_ISL_62295	EPI217069	HA	United States	2009-Sep-09	A/Ohio/15/2009	Ohio Department of Health Laboratories	Centers for Disease Control and Prevention
EPI_ISL_101887	EPI349517	HA	Taiwan	2009-Sep-09	A/Taiwan/937/2009		Other Database Import	Yang,J.R.; Huang,Y.P.; Chang,F.Y.; Hsu,L.C.; Lin,Y.C.; Su,C.H.; Chen,P.J.; Wu,H.S.; Liu,M.T.; Yang,J.-R.; Wu,H.-S.; Liu,M.-T.
EPI_ISL_66308	EPI231476	HA	United States	2009-Sep-09	A/Texas/70/2009	U.S. Air Force School of Aerospace Medicine	Centers for Disease Control and Prevention
EPI_ISL_77395	EPI272696	HA	China	2009-Sep-09	A/Qingdao/1170/2009		Other Database Import	Wang,Z.; Yang,T.; Yi,Y.; Liu,X.
EPI_ISL_62253	EPI216889	HA	United States	2009-Sep-09	A/Kansas/18/2009	Kansas Department of Health and Environment	Centers for Disease Control and Prevention
EPI_ISL_63314	EPI221358	HA	Japan	2009-Sep-10	A/Nagasaki/HA-48/2009		Other Database Import	Kawano,H.; Kobayashi,N.
EPI_ISL_62284	EPI217020	HA	United States	2009-Sep-10	A/Nevada/15/2009	Nevada State Health Laboratory	Centers for Disease Control and Prevention
EPI_ISL_62567	EPI218319	HA	United States	2009-Sep-10	A/NewYork/4870/2009		Other Database Import	The NIAID Influenza Genome Sequencing Consortium
EPI_ISL_62277	EPI216998	HA	United States	2009-Sep-10	A/Montana/17/2009	Montana Public Health Laboratory	Centers for Disease Control and Prevention
EPI_ISL_62213	EPI216727	HA	Barbados	2009-Sep-10	A/Barbados/280/2009	Public Health Laboratory	Centers for Disease Control and Prevention
EPI_ISL_71578	EPI248370	HA	United States	2009-Sep-11	A/Wisconsin/629-D02485/2009		Other Database Import	The NIAID Influenza Genome Sequencing Consortium
EPI_ISL_77396	EPI272697	HA	China	2009-Sep-12	A/Qingdao/1215/2009		Other Database Import	Wang,Z.; Yang,T.; Yi,Y.; Liu,X.
EPI_ISL_61811	EPI215294	HA	Mexico	2009-Sep-12	A/MexicoCity/WR1301N/2009		Other Database Import	Houng,H.-S.H.; Li,T.; Verratti,K.; Gong,H.; Zhou,Y.; Lipkin,W.I.; Street,C.; Seriwatana,J.; Lyons,A.G.; Keyes,J.; Yun,T.; Kuschner,R.A.
EPI_ISL_62222	EPI216756	HA	United States	2009-Sep-13	A/Connecticut/13/2009	Connecticut Department. of Public Health	Centers for Disease Control and Prevention
EPI_ISL_65032	EPI227841	HA	United States	2009-Sep-13	A/Texas/67/2009	Centers for Disease Control and Prevention	Centers for Disease Control and Prevention
EPI_ISL_65031	EPI227841	HA	United States	2009-Sep-13	A/Texas/67/2009	Centers for Disease Control and Prevention	Centers for Disease Control and Prevention
EPI_ISL_61438	EPI213523	HA	Singapore	2009-Sep-13	A/Singapore/ON2081/2009		Other Database Import	Lee,C.W.H.; Koh,C.W.; Han,B.L.; Chan,Y.S.; Sung,W.-K.; Phauh,S.P.; Loh,P.L.; Meng,S.; Ng,K.Y.; Yong,T.Y.; Cui,L.; Lin,R.; Hibberd,M.L.; Wong,C.W.
EPI_ISL_89028	EPI313317	HA	France	2009-Sep-14	A/StEtienne/1691/2009		Other Database Import	Ottmann,M.; Ferraris,O.; Valette,M.; Escuret,V.; Frobert,E.; Bouscambert,M.; Casalegno,J.-S.; Lines,L.; Rivat,N.; Erny,A.; Barthelemy,M.; Traversier,A.; Sabatier,M.; Bergeron,C.; Burfin,G.; Faure,S.; Victoir,P.; Lina,B.
EPI_ISL_84681	EPI297098	HA	Japan	2009-Sep-14	A/Sendai/TU393/2009		Other Database Import	Furuse,Y.; Suzuki,A.; Oshitani,H.
EPI_ISL_62360	EPI217260	HA	United States	2009-Sep-14	A/Wisconsin/50/2009	Wisconsin State Laboratory of Hygiene	Centers for Disease Control and Prevention
EPI_ISL_62254	EPI216897	HA	United States	2009-Sep-14	A/Kansas/19/2009	Kansas Department of Health and Environment	Centers for Disease Control and Prevention
EPI_ISL_61813	EPI215310	HA	Mexico	2009-Sep-14	A/MexicoCity/WR1307N/2009		Other Database Import	Houng,H.-S.H.; Li,T.; Verratti,K.; Gong,H.; Zhou,Y.; Lipkin,W.I.; Street,C.; Seriwatana,J.; Lyons,A.G.; Keyes,J.; Yun,T.; Kuschner,R.A.
EPI_ISL_71530	EPI247986	HA	United States	2009-Sep-15	A/Wisconsin/629-D00832/2009		Other Database Import	The NIAID Influenza Genome Sequencing Consortium
EPI_ISL_78843	EPI277937	HA	Mexico	2009-Sep-15	A/MexicoCity/WR1697T/2009		Other Database Import	Houng,H.-S.; Zhou,Y.; Lysons,A.; Kuschner,R.A.
EPI_ISL_84689	EPI297106	HA	Japan	2009-Sep-15	A/Sendai/TU402/2009		Other Database Import	Furuse,Y.; Suzuki,A.; Oshitani,H.
EPI_ISL_84684	EPI297101	HA	Japan	2009-Sep-15	A/Sendai/TU396/2009		Other Database Import	Furuse,Y.; Suzuki,A.; Oshitani,H.
EPI_ISL_77398	EPI272701	HA	China	2009-Sep-15	A/Qingdao/1261/2009		Other Database Import	Wang,Z.; Yang,T.; Yi,Y.; Liu,X.
EPI_ISL_71419	EPI247424	HA	United States	2009-Sep-16	A/SouthCarolina/18/2009	South Carolina Department of Health	Centers for Disease Control and Prevention
EPI_ISL_71562	EPI248242	HA	United States	2009-Sep-16	A/Wisconsin/629-D01802/2009		Other Database Import	The NIAID Influenza Genome Sequencing Consortium
EPI_ISL_62210	EPI216718	HA	United States	2009-Sep-16	A/Arizona/15/2009	Arizona Department of Health Services	Centers for Disease Control and Prevention
EPI_ISL_71566	EPI248274	HA	United States	2009-Sep-16	A/Wisconsin/629-D01935/2009		Other Database Import	The NIAID Influenza Genome Sequencing Consortium
EPI_ISL_77400	EPI272705	HA	China	2009-Sep-16	A/Qingdao/1269/2009		Other Database Import	Wang,Z.; Yang,T.; Yi,Y.; Liu,X.
EPI_ISL_74805	EPI257074	HA	Japan	2009-Sep-16	A/HIROSHIMA-C/309/2009		National Institute of Infectious Diseases (NIID)	Obuchi,Masatsugu; Ujike,Makoto; Tashiro,Masato; Odagiri,Takato
EPI_ISL_78842	EPI277929	HA	Mexico	2009-Sep-17	A/MexicoCity/WR1696T/2009		Other Database Import	Houng,H.-S.; Zhou,Y.; Lysons,A.; Kuschner,R.A.
EPI_ISL_64575	EPI226496	HA	Japan	2009-Sep-17	A/YAMAGUCHI/128/2009	Yamaguchi Prefectural Institute of Public Health and Environment	National Institute of Infectious Diseases (NIID)	Ujike,Makoto; Kato,Yumiko; Oguchi,Akio; Fujita,Nobuyuki; Obuchi,Masatsugu; Tashiro,Masato; Odagir,Takato
EPI_ISL_62324	EPI217159	HA	United States	2009-Sep-17	A/SouthCarolina/38/2009	South Carolina Department of Health	Centers for Disease Control and Prevention
EPI_ISL_73421	EPI252212	HA	Mexico	2009-Sep-17	A/Mexico/1650/2009	Laboratorio de Virus Respiratorio	Centers for Disease Control and Prevention
EPI_ISL_74552	EPI256078	HA	China	2009-Sep-17	A/Jiangsu-Nanjinggulou/SWL11146/2009		WHO Chinese National Influenza Center	Yu Lan,Zi Li,Xiyan Li,Xiang Zhao,Yanhui Cheng,minju Tan,Xinwan Li,Lei Yang,Shumei Zou,Leying Wen,Dayan Wang,Dexin Li,Yuelong Shu
EPI_ISL_78846	EPI277961	HA	Mexico	2009-Sep-18	A/MexicoCity/WR1706T/2009		Other Database Import	Houng,H.-S.; Zhou,Y.; Lysons,A.; Kuschner,R.A.
EPI_ISL_84700	EPI297117	HA	Japan	2009-Sep-18	A/Sendai/TU418/2009		Other Database Import	Furuse,Y.; Suzuki,A.; Oshitani,H.
EPI_ISL_68755	EPI243738	HA	United States	2009-Sep-18	A/NorthCarolina/58/2009	North Carolina State Laboratory of Public Health	Centers for Disease Control and Prevention
EPI_ISL_77405	EPI272714	HA	China	2009-Sep-18	A/Qingdao/1364/2009		Other Database Import	Wang,Z.; Yang,T.; Yi,Y.; Liu,X.
EPI_ISL_71426	EPI247447	HA	United States	2009-Sep-18	A/Texas/76/2009	City of Houston Health Department	Centers for Disease Control and Prevention
EPI_ISL_70733	EPI245279	HA	United States	2009-Sep-19	A/California/VRDL75/2009		Other Database Import	The NIAID Influenza Genome Sequencing Consortium
EPI_ISL_61150	EPI353735	HA	China	2009-Sep-19	A/Hangzhou/3/2009		Other Database Import	Liu,S.L.; Xie,L.; Miu,F.; Deng,J.; Li,J.
EPI_ISL_75300	EPI259168	HA	China	2009-Sep-20	A/Hangzhou/06/2009		Other Database Import	Liu,S.; Cheng,J.; Liao,F.; Huang,R.; Pan,J.; Pu,X.; Deng,J.; Xie,L.; Wang,J.; Sun,Z.; Liu,M.; Yang,X.
EPI_ISL_62359	EPI231439	HA	United States	2009-Sep-20	A/Washington/59/2009	Washington State Public Health Laboratory	Centers for Disease Control and Prevention
EPI_ISL_70734	EPI245287	HA	United States	2009-Sep-21	A/California/VRDL76/2009		Other Database Import	The NIAID Influenza Genome Sequencing Consortium
EPI_ISL_139713	EPI443212	HA	Kenya	2009-Sep-22	A/Embu/169/2009	ARI Unit, Kenya Medical Research Institute (KEMRI - NIC), Centre for Virus Research Annex, P.O Box 54628	Kenya Medical Research Institute	'George, Gachara; 'Samuel, Symekher; 'Japheth, Magana; 'Benjamin, Opot; 'Michael, Otieno; 'Wallace, Bulimo'
EPI_ISL_63267	EPI221215	HA	United States	2009-Sep-22	A/Washington/58/2009	Washington State Public Health Laboratory	Centers for Disease Control and Prevention
EPI_ISL_71546	EPI248114	HA	United States	2009-Sep-22	A/Wisconsin/629-D01237/2009		Other Database Import	The NIAID Influenza Genome Sequencing Consortium
EPI_ISL_78835	EPI277873	HA	Mexico	2009-Sep-23	A/MexicoCity/WR1668T/2009		Other Database Import	Houng,H.-S.; Zhou,Y.; Lysons,A.; Kuschner,R.A.
EPI_ISL_62278	EPI217001	HA	United States	2009-Sep-24	A/Montana/18/2009	Montana Public Health Laboratory	Centers for Disease Control and Prevention
EPI_ISL_74407	EPI255799	HA	Thailand	2009-Sep-24	A/Thailand/PMKD0028/2009		Other Database Import	Klungthong,C.; Chinnawirotpisan,P.; Hussem,K.; Ajariyakhajorn,C.; Rungrojcharoenkit,K.; Gibbons,R.V.; Jarman,R.G.
EPI_ISL_64546	EPI226264	HA	Japan	2009-Sep-24	A/NIIGATA/1141/2009		National Institute of Infectious Diseases (NIID)	Ujike,Makoto; Kato,Yumiko; Oguchi,Akio; Fujita,Nobuyuki; Obuchi,Masatsugu; Tashiro,Masato; Odagir,Takato
EPI_ISL_62249	EPI216874	HA	United States	2009-Sep-24	A/Illinois/18/2009	Illinois Department of Public Health-Chicago	Centers for Disease Control and Prevention
EPI_ISL_66686	EPI232938	HA	Japan	2009-Sep-24	A/NIIGATA/1152/2009		National Institute of Infectious Diseases (NIID)	Ujike,Makoto; Kato,Yumiko; Oguchi,Akio; Fujita,Nobuyuki; Obuchi,Masatsugu; Tashiro,Masato; Odagir,Takato
EPI_ISL_68106	EPI237118	HA	United States	2009-Sep-24	A/California/VRDL36/2009		Other Database Import	The NIAID Influenza Genome Sequencing Consortium
EPI_ISL_96494	EPI336470	HA	United Kingdom	2009-Sep-24	A/England/711/2009		Other Database Import	Galiano,M.C.
EPI_ISL_62280	EPI217008	HA	United States	2009-Sep-25	A/Nebraska/19/2009	Nebraska Public Health Lab	Centers for Disease Control and Prevention
EPI_ISL_75821	EPI266003	HA	Russian Federation	2009-Sep-25	A/Kaliningrad/CRIE-MA/2009		Other Database Import	Yatsyshina,S.; Minenko,A.; Voloshina,P.; Praded,M.; Braslavskaya,S.; Kudryavtseva,A.; Shipulin,G.
EPI_ISL_62275	EPI216992	HA	United States	2009-Sep-25	A/Mississippi/03/2009	Mississippi Public Health Laboratory	Centers for Disease Control and Prevention
EPI_ISL_78845	EPI277953	HA	Mexico	2009-Sep-25	A/MexicoCity/WR1704T/2009		Other Database Import	Houng,H.-S.; Zhou,Y.; Lysons,A.; Kuschner,R.A.
EPI_ISL_77872	EPI274953	HA	Guam	2009-Sep-26	A/Guam/NHRC0024/2009		Other Database Import	The NIAID Influenza Genome Sequencing Consortium
EPI_ISL_95949	EPI335474	HA	Brazil	2009-Sep-27	A/SaoPaulo/83218/2009		Other Database Import	Santos,C.L.S.; Oliveira,M.I.; Borborema,S.E.T.; Ferreira,J.L.P.; Paiva,T.M.
EPI_ISL_62361	EPI217263	HA	United States	2009-Sep-27	A/Wisconsin/51/2009	Wisconsin State Laboratory of Hygiene	Centers for Disease Control and Prevention
EPI_ISL_63257	EPI231420	HA	United States	2009-Sep-28	A/Texas/62/2009	Texas Department of State Health Services-Laboratory Services	Centers for Disease Control and Prevention
EPI_ISL_164105	EPI535938	HA	France	2009-Sep-28	A/NordPasdeCalais/4785/2009		Institut Pasteur	Barbezange, Cyril
EPI_ISL_101891	EPI349521	HA	Taiwan	2009-Sep-28	A/Taiwan/8542/2009		Other Database Import	Yang,J.R.; Huang,Y.P.; Chang,F.Y.; Hsu,L.C.; Lin,Y.C.; Su,C.H.; Chen,P.J.; Wu,H.S.; Liu,M.T.; Yang,J.-R.; Wu,H.-S.; Liu,M.-T.
EPI_ISL_139718	EPI443248	HA	Kenya	2009-Sep-29	A/Mombasa/512/2009	ARI Unit, Kenya Medical Research Institute (KEMRI - NIC), Centre for Virus Research Annex, P.O Box 54628	Kenya Medical Research Institute	'George, Gachara; 'Samuel, Symekher; 'Japheth, Magana; 'Benjamin, Opot; 'Michael, Otieno; 'Wallace, Bulimo'
EPI_ISL_66697	EPI232949	HA	Japan	2009-Sep-29	A/YOKOHAMA/1340/2009		National Institute of Infectious Diseases (NIID)	Ujike,Makoto; Kato,Yumiko; Oguchi,Akio; Fujita,Nobuyuki; Obuchi,Masatsugu; Tashiro,Masato; Odagir,Takato
EPI_ISL_84698	EPI297115	HA	Japan	2009-Sep-30	A/Sendai/TU416/2009		Other Database Import	Furuse,Y.; Suzuki,A.; Oshitani,H.
EPI_ISL_73801	EPI273923	HA	United States	2009-Sep-30	A/Wisconsin/67/2009	Wisconsin State Laboratory of Hygiene	Centers for Disease Control and Prevention
EPI_ISL_64982	EPI227625	HA	United States	2009-Oct-01	A/Alaska/40/2009	Alaska State Virology Lab	Centers for Disease Control and Prevention
EPI_ISL_74240	EPI255217	HA	Bahrain	2009-Oct-01	A/Bahrain/N11890/2009		Other Database Import	Elassal,E.M.; Sebeny,P.J.; Klena,J.; Crabtree,B.G.; Zumwalt,J.W.; Espiritu,J.M.; Ayoub,E.A.; Earhart,K.C.; Turner,M.; Pimentel,G.; Barthel,R.V.; ElBadry,M.A.
EPI_ISL_65139	EPI228284	HA	Solomon Islands	2009-Oct-01	A/SOLOMONISLANDS/2003/2009	National Referral Hospital	WHO Collaborating Centre for Reference and Research on Influenza	Deng,Yi-Mo; Iannello,Pina; Ernest,Joanne; Caldwell,Natalia; Komadina,Naomi
EPI_ISL_62273	EPI216985	HA	United States	2009-Oct-01	A/Minnesota/14/2009	Minnesota Department of Health	Centers for Disease Control and Prevention
EPI_ISL_62238	EPI216842	HA	United States	2009-Oct-01	A/Florida/21/2009	Florida Department of Health-Jacksonville	Centers for Disease Control and Prevention
EPI_ISL_74237	EPI255214	HA	Bahrain	2009-Oct-01	A/Bahrain/N11659/2009		Other Database Import	Elassal,E.M.; Sebeny,P.J.; Klena,J.; Crabtree,B.G.; Zumwalt,J.W.; Espiritu,J.M.; Ayoub,E.A.; Earhart,K.C.; Turner,M.; Pimentel,G.; Barthel,R.V.; ElBadry,M.A.
EPI_ISL_68747	EPI239594	HA	United States	2009-Oct-01	A/NorthCarolina/45/2009	North Carolina State Laboratory of Public Health	Centers for Disease Control and Prevention
EPI_ISL_78274	EPI276395	HA	United Kingdom	2009-Oct-01	A/ENG/743/2009	Microbiology Services Colindale, Public Health England	Microbiology Services Colindale, Public Health England	Galiano,M.
EPI_ISL_91079	EPI353739	HA	China	2009-Oct-01	A/Hangzhou/1709/2009		Other Database Import	Li,J.
EPI_ISL_91080	EPI353740	HA	China	2009-Oct-01	A/Hangzhou/1715/2009		Other Database Import	Li,J.
EPI_ISL_70377	EPI244043	HA	Myanmar	2009-Oct-01	A/Myanmar/JP-I-417/2009	National Health Laboratory	National Institute of Infectious Diseases (NIID)	Ujike,Makoto; Kato,Yumiko; Oguchi,Akio; Fujita,Nobuyuki; Obuchi,Masatsugu; Tashiro,Masato; Odagiri,Takato'
EPI_ISL_66726	EPI232993	HA	Japan	2009-Oct-01	A/SAITAMA-C/141/2009		National Institute of Infectious Diseases (NIID)	Ujike,Makoto; Kato,Yumiko; Oguchi,Akio; Fujita,Nobuyuki; Obuchi,Masatsugu; Tashiro,Masato; Odagir,Takato
EPI_ISL_78290	EPI276411	HA	United Kingdom	2009-Oct-01	A/ENG/761/2009	Microbiology Services Colindale, Public Health England	Microbiology Services Colindale, Public Health England	Galiano,M.
EPI_ISL_74117	EPI254714	HA	United States	2009-Oct-01	A/California/VRDL81/2009		Other Database Import	The NIAID Influenza Genome Sequencing Consortium
EPI_ISL_78293	EPI276414	HA	United Kingdom	2009-Oct-01	A/ENG/94340816/2009	Microbiology Services Colindale, Public Health England	Microbiology Services Colindale, Public Health England	Galiano,M.
EPI_ISL_74115	EPI254698	HA	United States	2009-Oct-01	A/California/VRDL79/2009		Other Database Import	The NIAID Influenza Genome Sequencing Consortium
EPI_ISL_78841	EPI277921	HA	Mexico	2009-Oct-01	A/MexicoCity/WR1695N/2009		Other Database Import	Houng,H.-S.; Zhou,Y.; Lysons,A.; Kuschner,R.A.
EPI_ISL_71101	EPI246171	HA	China	2009-Oct-01	A/Beijing/SE2365/2009		Other Database Import	Zhu,R.N.; Qian,Y.; Sun,Y.; Wang,F.; Deng,J.; Zhao,L.Q.
EPI_ISL_91078	EPI353738	HA	China	2009-Oct-01	A/Hangzhou/1708/2009		Other Database Import	Li,J.
EPI_ISL_74545	EPI256050	HA	China	2009-Oct-01	A/Beijing-Xicheng/SWL11335/2009		WHO Chinese National Influenza Center	Yu Lan,Zi Li,Xiyan Li,Xiang Zhao,Yanhui Cheng,minju Tan,Xinwan Li,Lei Yang,Shumei Zou,Leying Wen,Dayan Wang,Dexin Li,Yuelong Shu
EPI_ISL_78389	EPI276510	HA	United Kingdom	2009-Oct-01	A/ENG/94620048/2009	Microbiology Services Colindale, Public Health England	Microbiology Services Colindale, Public Health England	Galiano,M.
EPI_ISL_78212	EPI276333	HA	United Kingdom	2009-Oct-01	A/ENG/94120625/2009	Microbiology Services Colindale, Public Health England	Microbiology Services Colindale, Public Health England	Galiano,M.
EPI_ISL_91077	EPI353737	HA	China	2009-Oct-01	A/Hangzhou/1693/2009		Other Database Import	Li,J.
EPI_ISL_78227	EPI276348	HA	United Kingdom	2009-Oct-01	A/SC/89/2009	Microbiology Services Colindale, Public Health England	Microbiology Services Colindale, Public Health England	Galiano,M.
EPI_ISL_71260	EPI246636	HA	United States	2009-Oct-01	A/NewYork/5755/2009		Other Database Import	The NIAID Influenza Genome Sequencing Consortium
EPI_ISL_74601	EPI256274	HA	China	2009-Oct-01	A/Beijing-Huairou/SWL1805/2009		WHO Chinese National Influenza Center	Yu Lan,Zi Li,Xiyan Li,Xiang Zhao,Yanhui Cheng,minju Tan,Xinwan Li,Lei Yang,Shumei Zou,Leying Wen,Dayan Wang,Dexin Li,Yuelong Shu
EPI_ISL_75827	EPI266009	HA	Russian Federation	2009-Oct-01	A/Salehard/CRIE-HSN/2009		Other Database Import	Yatsyshina,S.; Minenko,A.; Voloshina,P.; Praded,M.; Braslavskaya,S.; Kudryavtseva,A.; Shipulin,G.
EPI_ISL_75748	EPI263489	HA	Singapore	2009-Oct-01	A/Singapore/ON2172/2009		Other Database Import	Phuah,S.P.; Meng,S.; Teo,M.L.; Yong,T.Y.; Loh,P.L.; Quek,D.; Ho,Y.L.; Tan,Y.L.; Cui,L.
EPI_ISL_78245	EPI276366	HA	United Kingdom	2009-Oct-01	A/SC/31/2009	Microbiology Services Colindale, Public Health England	Microbiology Services Colindale, Public Health England	Galiano,M.
EPI_ISL_78255	EPI276376	HA	United Kingdom	2009-Oct-01	A/ENG/746/2009	Microbiology Services Colindale, Public Health England	Microbiology Services Colindale, Public Health England	Galiano,M.
EPI_ISL_78256	EPI276377	HA	United Kingdom	2009-Oct-01	A/ENG/756/2009	Microbiology Services Colindale, Public Health England	Microbiology Services Colindale, Public Health England	Galiano,M.
EPI_ISL_78260	EPI276381	HA	United Kingdom	2009-Oct-01	A/SC/94280017/2009	Microbiology Services Colindale, Public Health England	Microbiology Services Colindale, Public Health England	Galiano,M.
EPI_ISL_78270	EPI276391	HA	United Kingdom	2009-Oct-01	A/ENG/750/2009	Microbiology Services Colindale, Public Health England	Microbiology Services Colindale, Public Health England	Galiano,M.
EPI_ISL_78271	EPI276392	HA	United Kingdom	2009-Oct-01	A/ENG/1081/2009	Microbiology Services Colindale, Public Health England	Microbiology Services Colindale, Public Health England	Galiano,M.
EPI_ISL_78297	EPI276418	HA	United Kingdom	2009-Oct-01	A/ENG/94360008/2009	Microbiology Services Colindale, Public Health England	Microbiology Services Colindale, Public Health England	Galiano,M.
EPI_ISL_78314	EPI276435	HA	United Kingdom	2009-Oct-01	A/ENG/94420095/2009	Microbiology Services Colindale, Public Health England	Microbiology Services Colindale, Public Health England	Galiano,M.
EPI_ISL_78264	EPI276385	HA	United Kingdom	2009-Oct-01	A/ENG/1073/2009	Microbiology Services Colindale, Public Health England	Microbiology Services Colindale, Public Health England	Galiano,M.
EPI_ISL_74262	EPI255239	HA	Ghana	2009-Oct-01	A/Ghana/N12987/2009		Other Database Import	Elassal,E.M.; Ampofo,W.; Kronman,K.; Ayoub,E.A.; Earhart,K.C.; Turner,M.; Pimentel,G.; Barthel,R.V.; AbdelAziz,M.
EPI_ISL_71533	EPI248010	HA	United States	2009-Oct-02	A/Wisconsin/629-D00853/2009		Other Database Import	The NIAID Influenza Genome Sequencing Consortium
EPI_ISL_62290	EPI217048	HA	United States	2009-Oct-02	A/NewMexico/08/2009	New Mexico Department of Health	Centers for Disease Control and Prevention
EPI_ISL_62285	EPI217022	HA	United States	2009-Oct-02	A/Nevada/16/2009	Nevada State Health Laboratory	Centers for Disease Control and Prevention
EPI_ISL_62586	EPI218352	HA	Norway	2009-Oct-02	A/Norway/3689/2009		Other Database Import	Hungnes,O.; Dudman,S.G.; Kilander,A.
EPI_ISL_140396	EPI446020	HA	Kenya	2009-Oct-03	A/Nairobi/37/2009	ARI Unit, Kenya Medical Research Institute (KEMRI - NIC), Centre for Virus Research Annex, P.O Box 54628	Kenya Medical Research Institute	'George, Gachara;'Samuel, Symekher;'Japheth, Magana;'Benjamin, Opot;'Michael, Otieno;'Wallace, Bulimo'
EPI_ISL_71249	EPI246548	HA	United States	2009-Oct-04	A/NewYork/4995/2009		Other Database Import	The NIAID Influenza Genome Sequencing Consortium
EPI_ISL_96445	EPI336421	HA	United Kingdom	2009-Oct-04	A/England/728/2009		Other Database Import	Galiano,M.C.
EPI_ISL_62292	EPI217058	HA	United States	2009-Oct-04	A/NewYork/101/2009	Westchester County Department of Laboratories & Research	Centers for Disease Control and Prevention
EPI_ISL_78836	EPI277881	HA	Mexico	2009-Oct-05	A/MexicoCity/WR1673N/2009		Other Database Import	Houng,H.-S.; Zhou,Y.; Lysons,A.; Kuschner,R.A.
EPI_ISL_84701	EPI297118	HA	Japan	2009-Oct-05	A/Sendai/TU420/2009		Other Database Import	Furuse,Y.; Suzuki,A.; Oshitani,H.
EPI_ISL_64994	EPI227666	HA	United States	2009-Oct-05	A/Oregon/35/2009	Oregon Public Health Laboratory	Centers for Disease Control and Prevention
EPI_ISL_83412	EPI292213	HA	Finland	2009-Oct-05	A/Finland/635/2009		Other Database Import	Ikonen,N.; Haanpaa,M.; Ronkko,E.; Lyytikainen,O.; Kuusi,M.; Ruutu,P.; Kallio-Kokko,H.; Mannonen,L.; Lappalainen,M.; Ziegler,T.; Julkunen,I.
EPI_ISL_71248	EPI246540	HA	United States	2009-Oct-05	A/NewYork/4990/2009		Other Database Import	The NIAID Influenza Genome Sequencing Consortium
EPI_ISL_71194	EPI246332	HA	United Kingdom	2009-Oct-06	A/ENG/94280034/2009	Microbiology Services Colindale, Public Health England	Microbiology Services Colindale, Public Health England	Galiano,M.
EPI_ISL_71719	EPI249284	HA	United States	2009-Oct-06	A/Wisconsin/629-D01102/2009		Other Database Import	The NIAID Influenza Genome Sequencing Consortium
EPI_ISL_71966	EPI250039	HA	United States	2009-Oct-06	A/Texas/77/2009	U.S. Air Force School of Aerospace Medicine	Centers for Disease Control and Prevention
EPI_ISL_96406	EPI336382	HA	United Kingdom	2009-Oct-06	A/England/1080/2009		Other Database Import	Galiano,M.C.
EPI_ISL_64986	EPI347036	HA	United States	2009-Oct-06	A/Colorado/13/2009	Centers for Disease Control and Prevention	Centers for Disease Control and Prevention
EPI_ISL_74573	EPI256162	HA	China	2009-Oct-06	A/Beijing-Xuanwu/SWL1945/2009		WHO Chinese National Influenza Center	Yu Lan,Zi Li,Xiyan Li,Xiang Zhao,Yanhui Cheng,minju Tan,Xinwan Li,Lei Yang,Shumei Zou,Leying Wen,Dayan Wang,Dexin Li,Yuelong Shu
EPI_ISL_65724	EPI229812	HA	Sweden	2009-Oct-07	A/Sweden/19/2009		Swedish Institute for Infectious Disease Control
EPI_ISL_62364	EPI217272	HA	United States	2009-Oct-07	A/Wyoming/15/2009	Wyoming Public Health Laboratory	Centers for Disease Control and Prevention
EPI_ISL_62297	EPI217075	HA	United States	2009-Oct-07	A/Oregon/33/2009	Oregon Public Health Laboratory	Centers for Disease Control and Prevention
EPI_ISL_74245	EPI255222	HA	Egypt	2009-Oct-07	A/Egypt/N10297/2009		Other Database Import	Elassal,E.M.; Kandeel,A.; Abdelghani,A.S.; Elsayed,N.M.; Gomaa,A.A.; Ayoub,E.A.; Earhart,K.C.; Turner,M.; Pimentel,G.; Barthel,R.V.; AbdelAziz,M.; Demian,P.
EPI_ISL_71730	EPI249372	HA	United States	2009-Oct-07	A/Wisconsin/629-D02100/2009		Other Database Import	The NIAID Influenza Genome Sequencing Consortium
EPI_ISL_74600	EPI256270	HA	China	2009-Oct-07	A/Beijing-Huairou/SWL1826/2009		WHO Chinese National Influenza Center	Yu Lan,Zi Li,Xiyan Li,Xiang Zhao,Yanhui Cheng,minju Tan,Xinwan Li,Lei Yang,Shumei Zou,Leying Wen,Dayan Wang,Dexin Li,Yuelong Shu
EPI_ISL_66276	EPI231372	HA	United States	2009-Oct-07	A/Idaho/13/2009	State of Idaho Bureau of Laboratories	Centers for Disease Control and Prevention
EPI_ISL_66735	EPI233002	HA	Japan	2009-Oct-07	A/WAKAYAMA/236/2009		National Institute of Infectious Diseases (NIID)	Ujike,Makoto; Kato,Yumiko; Oguchi,Akio; Fujita,Nobuyuki; Obuchi,Masatsugu; Tashiro,Masato; Odagir,Takato
EPI_ISL_65111	EPI228208	HA	Sweden	2009-Oct-08	A/Sweden/17/2009		Swedish Institute for Infectious Disease Control
EPI_ISL_62332	EPI217181	HA	United States	2009-Oct-08	A/Tennessee/17/2009	Tennessee Department of Health Laboratory-Nashville	Centers for Disease Control and Prevention
EPI_ISL_66254	EPI231291	HA	Belize	2009-Oct-08	A/Belize/8756/2009	Caribbean Epidemiology Center	Centers for Disease Control and Prevention
EPI_ISL_115088	EPI366340	HA	United States	2009-Oct-08	A/Texas/79/2009	Baylor College of Medicine	Centers for Disease Control and Prevention
EPI_ISL_62354	EPI217243	HA	United States	2009-Oct-08	A/Vermont/20/2009	Vermont Department of Health Laboratory	Centers for Disease Control and Prevention
EPI_ISL_101892	EPI349522	HA	Taiwan	2009-Oct-08	A/Taiwan/7418/2009		Other Database Import	Yang,J.R.; Huang,Y.P.; Chang,F.Y.; Hsu,L.C.; Lin,Y.C.; Su,C.H.; Chen,P.J.; Wu,H.S.; Liu,M.T.; Yang,J.-R.; Wu,H.-S.; Liu,M.-T.
EPI_ISL_78847	EPI277969	HA	Mexico	2009-Oct-09	A/MexicoCity/WR1708T/2009		Other Database Import	Houng,H.-S.; Zhou,Y.; Lysons,A.; Kuschner,R.A.
EPI_ISL_65871	EPI230089	HA	Japan	2009-Oct-09	A/KITAKYUSYU/20/2009		National Institute of Infectious Diseases (NIID)	Ujike,Makoto; Kato,Yumiko; Oguchi,Akio; Fujita,Nobuyuki; Obuchi,Masatsugu; Tashiro,Masato; Odagir,Takato
EPI_ISL_74122	EPI254754	HA	United States	2009-Oct-09	A/California/VRDL86/2009		Other Database Import	The NIAID Influenza Genome Sequencing Consortium
EPI_ISL_63316	EPI221360	HA	Japan	2009-Oct-09	A/Nagasaki/HA-52/2009		Other Database Import	Kawano,H.; Kobayashi,N.
EPI_ISL_70378	EPI244044	HA	Myanmar	2009-Oct-09	A/Myanmar/JP-I-438/2009	National Health Laboratory	National Institute of Infectious Diseases (NIID)	Ujike,Makoto; Kato,Yumiko; Oguchi,Akio; Fujita,Nobuyuki; Obuchi,Masatsugu; Tashiro,Masato; Odagiri,Takato
EPI_ISL_68748	EPI239604	HA	United States	2009-Oct-09	A/Arkansas/07/2009	Arkansas Department of Health	Centers for Disease Control and Prevention
EPI_ISL_75122	EPI258534	HA	United States	2009-Oct-09	A/California/VRDL87/2009		Other Database Import	The NIAID Influenza Genome Sequencing Consortium
EPI_ISL_68774	EPI239675	HA	United States	2009-Oct-10	A/Hawaii/28/2009		Centers for Disease Control and Prevention
EPI_ISL_62281	EPI217011	HA	United States	2009-Oct-10	A/Nebraska/20/2009	Nebraska Public Health Lab	Centers for Disease Control and Prevention
EPI_ISL_62288	EPI217035	HA	United States	2009-Oct-10	A/NewMexico/06/2009	New Mexico Department of Health	Centers for Disease Control and Prevention
EPI_ISL_66724	EPI232991	HA	Japan	2009-Oct-10	A/OKAYAMA/17/2009		National Institute of Infectious Diseases (NIID)	Ujike,Makoto; Kato,Yumiko; Oguchi,Akio; Fujita,Nobuyuki; Obuchi,Masatsugu; Tashiro,Masato; Odagir,Takato
EPI_ISL_74575	EPI256170	HA	China	2009-Oct-10	A/Guangdong-Futian/SWL1480/2009		WHO Chinese National Influenza Center	Yu Lan,Zi Li,Xiyan Li,Xiang Zhao,Yanhui Cheng,minju Tan,Xinwan Li,Lei Yang,Shumei Zou,Leying Wen,Dayan Wang,Dexin Li,Yuelong Shu
EPI_ISL_102244	EPI351089	HA	China	2009-Oct-11	A/Zhejiang/83/2009		Other Database Import	Zhao,J.R.; Li,Y.D.; Pan,L.M.; Zhu,N.; Ni,H.X.; Xu,G.Z.; Jiang,Y.Z.; Huo,X.X.; Xu,J.Q.; Xia,H.; Han,N.; Tang,S.; Zhang,Z.; Kou,Z.; Rayner,S.; Li,T.X.
EPI_ISL_102256	EPI351105	HA	China	2009-Oct-11	A/Zhejiang/85/2009		Other Database Import	Zhao,J.R.; Li,Y.D.; Pan,L.M.; Zhu,N.; Ni,H.X.; Xu,G.Z.; Jiang,Y.Z.; Huo,X.X.; Xu,J.Q.; Xia,H.; Han,N.; Tang,S.; Zhang,Z.; Kou,Z.; Rayner,S.; Li,T.X.
EPI_ISL_102265	EPI351112	HA	China	2009-Oct-11	A/Zhejiang/86/2009		Other Database Import	Zhao,J.R.; Li,Y.D.; Pan,L.M.; Zhu,N.; Ni,H.X.; Xu,G.Z.; Jiang,Y.Z.; Huo,X.X.; Xu,J.Q.; Xia,H.; Han,N.; Tang,S.; Zhang,Z.; Kou,Z.; Rayner,S.; Li,T.X.
EPI_ISL_96382	EPI336358	HA	United Kingdom	2009-Oct-11	A/England/94340805/2009		Other Database Import	Galiano,M.C.
EPI_ISL_102347	EPI351191	HA	China	2009-Oct-12	A/Zhejiang/97/2009		Other Database Import	Zhao,J.R.; Li,Y.D.; Pan,L.M.; Zhu,N.; Ni,H.X.; Xu,G.Z.; Jiang,Y.Z.; Huo,X.X.; Xu,J.Q.; Xia,H.; Han,N.; Tang,S.; Zhang,Z.; Kou,Z.; Rayner,S.; Li,T.X.
EPI_ISL_62357	EPI217252	HA	United States	2009-Oct-12	A/Virginia/21/2009	Virginia Division of Consolidated Laboratories	Centers for Disease Control and Prevention
EPI_ISL_102346	EPI351184	HA	China	2009-Oct-12	A/Zhejiang/96/2009		Other Database Import	Zhao,J.R.; Li,Y.D.; Pan,L.M.; Zhu,N.; Ni,H.X.; Xu,G.Z.; Jiang,Y.Z.; Huo,X.X.; Xu,J.Q.; Xia,H.; Han,N.; Tang,S.; Zhang,Z.; Kou,Z.; Rayner,S.; Li,T.X.
EPI_ISL_102348	EPI351198	HA	China	2009-Oct-12	A/Zhejiang/98/2009		Other Database Import	Zhao,J.R.; Li,Y.D.; Pan,L.M.; Zhu,N.; Ni,H.X.; Xu,G.Z.; Jiang,Y.Z.; Huo,X.X.; Xu,J.Q.; Xia,H.; Han,N.; Tang,S.; Zhang,Z.; Kou,Z.; Rayner,S.; Li,T.X.
EPI_ISL_102298	EPI351145	HA	China	2009-Oct-12	A/Zhejiang/90/2009		Other Database Import	Zhao,J.R.; Li,Y.D.; Pan,L.M.; Zhu,N.; Ni,H.X.; Xu,G.Z.; Jiang,Y.Z.; Huo,X.X.; Xu,J.Q.; Xia,H.; Han,N.; Tang,S.; Zhang,Z.; Kou,Z.; Rayner,S.; Li,T.X.
EPI_ISL_140400	EPI446050	HA	Kenya	2009-Oct-12	A/Kisii/115/2009	ARI Unit, Kenya Medical Research Institute (KEMRI - NIC), Centre for Virus Research Annex, P.O Box 54628	Kenya Medical Research Institute	'George, Gachara;'Samuel, Symekher;'Japheth, Magana;'Benjamin, Opot;'Michael, Otieno;'Wallace, Bulimo'
EPI_ISL_61996	EPI215900	HA	Australia	2009-Oct-12	A/DARWIN/2139/2009	Royal Darwin Hospital	WHO Collaborating Centre for Reference and Research on Influenza	Deng,Yi-Mo; Iannello,Pina; Ernest,Joanne; Caldwell,Natalie; Komadina,Naomi
EPI_ISL_70770	EPI245500	HA	United States	2009-Oct-12	A/SanDiego/INS04/2009		Other Database Import	The NIAID Influenza Genome Sequencing Consortium
EPI_ISL_65029	EPI227920	HA	United States	2009-Oct-12	A/Texas/63/2009	Texas Department of State Health Services-Laboratory Services	Centers for Disease Control and Prevention
EPI_ISL_76823	EPI270830	HA	United States	2009-Oct-12	A/SanDiego/INS193/2009		Other Database Import	The NIAID Influenza Genome Sequencing Consortium
EPI_ISL_96402	EPI336378	HA	United Kingdom	2009-Oct-12	A/England/749/2009		Other Database Import	Galiano,M.C.
EPI_ISL_164088	EPI535802	HA	France	2009-Oct-12	A/HauteNormandie/5267/2009		Institut Pasteur	Barbezange, Cyril
EPI_ISL_65048	EPI227927	HA	United States	2009-Oct-12	A/Texas/65/2009	Texas Department of State Health Services-Laboratory Services	Centers for Disease Control and Prevention
EPI_ISL_164086	EPI535786	HA	France	2009-Oct-12	A/Paris/5121/2009		Institut Pasteur	Barbezange, Cyril
EPI_ISL_68753	EPI243730	HA	United States	2009-Oct-12	A/Wisconsin/60/2009	Wisconsin State Laboratory of Hygiene	Centers for Disease Control and Prevention
EPI_ISL_71298	EPI246940	HA	United States	2009-Oct-12	A/SanDiego/INS54/2009		Other Database Import	The NIAID Influenza Genome Sequencing Consortium
EPI_ISL_93102	EPI323675	HA	United Kingdom	2009-Oct-12	A/England/H094240645/2009		Other Database Import	Baillie,G.J.; Galiano,M.; Chiam,R.; Gall,A.; Palser,A.; Watson,S.; Lennard,N.; Moule,S.; Ormond,D.; Quail,M.; Agapow,P.-M.; Platt,S.; Myers,R.; Underwood,A.; Rambaut,A.; Green,J.; Pybus,O.; Kellam,P.; Zambon,M.
EPI_ISL_66288	EPI231409	HA	United States	2009-Oct-12	A/Pennsylvania/26/2009	Pennsylvania Department of Health	Centers for Disease Control and Prevention
EPI_ISL_70318	EPI243875	HA	Colombia	2009-Oct-12	A/Colombia/4117/2009	Instituto Nacional de Salud de Columbia	Centers for Disease Control and Prevention
EPI_ISL_71254	EPI246588	HA	United States	2009-Oct-13	A/NewYork/5130/2009		Other Database Import	The NIAID Influenza Genome Sequencing Consortium
EPI_ISL_66730	EPI232997	HA	Japan	2009-Oct-13	A/SHIMANE/174/2009		National Institute of Infectious Diseases (NIID)	Ujike,Makoto; Kato,Yumiko; Oguchi,Akio; Fujita,Nobuyuki; Obuchi,Masatsugu; Tashiro,Masato; Odagir,Takato
EPI_ISL_74563	EPI256122	HA	China	2009-Oct-13	A/Tianjin-Tanggu/SWL1106/2009		WHO Chinese National Influenza Center	Yu Lan,Zi Li,Xiyan Li,Xiang Zhao,Yanhui Cheng,minju Tan,Xinwan Li,Lei Yang,Shumei Zou,Leying Wen,Dayan Wang,Dexin Li,Yuelong Shu
EPI_ISL_66272	EPI231353	HA	Turks and Caicos Islands	2009-Oct-13	A/TurksAndCaicos/9060/2009	Caribbean Epidemiology Center	Centers for Disease Control and Prevention
EPI_ISL_78828	EPI277817	HA	United States	2009-Oct-13	A/FtCarson/WR1448P/2009		Other Database Import	Houng,H.-S.; Zhou,Y.; Lysons,A.; Kuschner,R.A.
EPI_ISL_66682	EPI232934	HA	Japan	2009-Oct-13	A/NAGANO-C/73/2009		National Institute of Infectious Diseases (NIID)	Ujike,Makoto; Kato,Yumiko; Oguchi,Akio; Fujita,Nobuyuki; Obuchi,Masatsugu; Tashiro,Masato; Odagir,Takato
EPI_ISL_96755	EPI336770	HA	India	2009-Oct-14	A/Assam/2220/2009		Other Database Import	Biswas,D.; Lahan,M.; Yadav,K.; Borkakoty,B.; Mahanta,J.
EPI_ISL_74663	EPI256550	HA	China	2009-Oct-14	A/Liaoning-Shuncheng/SWL1145/2009		WHO Chinese National Influenza Center	Yu Lan,Zi Li,Xiyan Li,Xiang Zhao,Yanhui Cheng,minju Tan,Xinwan Li,Lei Yang,Shumei Zou,Leying Wen,Dayan Wang,Dexin Li,Yuelong Shu
EPI_ISL_73481	EPI252602	HA	United States	2009-Oct-14	A/SanDiego/INS101/2009		Other Database Import	The NIAID Influenza Genome Sequencing Consortium
EPI_ISL_74664	EPI256554	HA	China	2009-Oct-14	A/Liaoning-Shuncheng/SWL1148/2009		WHO Chinese National Influenza Center	Yu Lan,Zi Li,Xiyan Li,Xiang Zhao,Yanhui Cheng,minju Tan,Xinwan Li,Lei Yang,Shumei Zou,Leying Wen,Dayan Wang,Dexin Li,Yuelong Shu
EPI_ISL_71385	EPI247325	HA	Iraq	2009-Oct-14	A/Iraq/4066/2009	U.S. Air Force School of Aerospace Medicine	Centers for Disease Control and Prevention
EPI_ISL_65004	EPI227708	HA	United States	2009-Oct-14	A/Michigan/25/2009	Michigan Department of Community Health	Centers for Disease Control and Prevention
EPI_ISL_71437	EPI247481	HA	United States	2009-Oct-14	A/Washington/68/2009	Washington State Public Health Laboratory	Centers for Disease Control and Prevention
EPI_ISL_74236	EPI255213	HA	Afghanistan	2009-Oct-14	A/Afghanistan/N11219/2009		Other Database Import	Elassal,E.M.; Sebeny,P.J.; Klena,J.; Crabtree,B.G.; Zumwalt,J.W.; Espiritu,J.M.; Ayoub,E.A.; Earhart,K.C.; Turner,M.; Pimentel,G.; Barthel,R.V.; ElBadry,M.A.
EPI_ISL_62342	EPI217212	HA	United States	2009-Oct-14	A/Utah/32/2009	Utah Department of Health	Centers for Disease Control and Prevention
EPI_ISL_65866	EPI230079	HA	Japan	2009-Oct-14	A/CHIBA-C/145/2009		National Institute of Infectious Diseases (NIID)	Ujike,Makoto; Kato,Yumiko; Oguchi,Akio; Fujita,Nobuyuki; Obuchi,Masatsugu; Tashiro,Masato; Odagir,Takato
EPI_ISL_84709	EPI297126	HA	Japan	2009-Oct-14	A/Sendai/TU436/2009		Other Database Import	Furuse,Y.; Suzuki,A.; Oshitani,H.
EPI_ISL_84705	EPI297122	HA	Japan	2009-Oct-14	A/Sendai/TU430/2009		Other Database Import	Furuse,Y.; Suzuki,A.; Oshitani,H.
EPI_ISL_66660	EPI232900	HA	United States	2009-Oct-15	A/Arizona/17/2009	Arizona Department of Health Services	Centers for Disease Control and Prevention
EPI_ISL_62293	EPI217063	HA	United States	2009-Oct-15	A/NewYork/102/2009	Westchester County Department of Laboratories & Research	Centers for Disease Control and Prevention
EPI_ISL_66282	EPI231392	HA	United States	2009-Oct-15	A/Mississippi/04/2009	Mississippi Public Health Laboratory	Centers for Disease Control and Prevention
EPI_ISL_62291	EPI217051	HA	United States	2009-Oct-15	A/NewYork/100/2009	Westchester County Department of Laboratories & Research	Centers for Disease Control and Prevention
EPI_ISL_96394	EPI336370	HA	United Kingdom	2009-Oct-15	A/England/764/2009		Other Database Import	Galiano,M.C.
EPI_ISL_71485	EPI247633	HA	United States	2009-Oct-15	A/NewYork/5158/2009		Other Database Import	The NIAID Influenza Genome Sequencing Consortium
EPI_ISL_65874	EPI230095	HA	Mongolia	2009-Oct-15	A/Mongolia/JP5756/2009		National Institute of Infectious Diseases (NIID)	Ujike,Makoto; Kato,Yumiko; Oguchi,Akio; Fujita,Nobuyuki; Obuchi,Masatsugu; Tashiro,Masato; Odagir,Takato
EPI_ISL_74577	EPI256178	HA	China	2009-Oct-15	A/Jiangsu-Canglang/SWL1428/2009		WHO Chinese National Influenza Center	Yu Lan,Zi Li,Xiyan Li,Xiang Zhao,Yanhui Cheng,minju Tan,Xinwan Li,Lei Yang,Shumei Zou,Leying Wen,Dayan Wang,Dexin Li,Yuelong Shu
EPI_ISL_65049	EPI227930	HA	United States	2009-Oct-15	A/Washington/61/2009	Washington State Public Health Laboratory	Centers for Disease Control and Prevention
EPI_ISL_140399	EPI446043	HA	Kenya	2009-Oct-15	A/Kisii/143/2009	ARI Unit, Kenya Medical Research Institute (KEMRI - NIC), Centre for Virus Research Annex, P.O Box 54628	Kenya Medical Research Institute	'George, Gachara;'Samuel, Symekher;'Japheth, Magana;'Benjamin, Opot;'Michael, Otieno;'Wallace, Bulimo'
EPI_ISL_78800	EPI277593	HA	Jordan	2009-Oct-15	A/Amman/WR0060N/2009		Other Database Import	Houng,H.-S.; Zhou,Y.; Lysons,A.; Kuschner,R.A.
EPI_ISL_66676	EPI232928	HA	Japan	2009-Oct-16	A/KAGOSHIMA/87/2009		National Institute of Infectious Diseases (NIID)	Ujike,Makoto; Kato,Yumiko; Oguchi,Akio; Fujita,Nobuyuki; Obuchi,Masatsugu; Tashiro,Masato; Odagir,Takato
EPI_ISL_66257	EPI231302	HA	Canada	2009-Oct-16	A/Ontario/RV3226/2009	National Microbiology Laboratory, Health Canada	Centers for Disease Control and Prevention
EPI_ISL_74235	EPI255212	HA	Afghanistan	2009-Oct-16	A/Afghanistan/N11216/2009		Other Database Import	Elassal,E.M.; Sebeny,P.J.; Klena,J.; Crabtree,B.G.; Zumwalt,J.W.; Espiritu,J.M.; Ayoub,E.A.; Earhart,K.C.; Turner,M.; Pimentel,G.; Barthel,R.V.; ElBadry,M.A.
EPI_ISL_71269	EPI246708	HA	United States	2009-Oct-16	A/NewYork/6079/2009		Other Database Import	The NIAID Influenza Genome Sequencing Consortium
EPI_ISL_74565	EPI256130	HA	China	2009-Oct-16	A/Hubei-Wuchang/SWL1407/2009		WHO Chinese National Influenza Center	Yu Lan,Zi Li,Xiyan Li,Xiang Zhao,Yanhui Cheng,minju Tan,Xinwan Li,Lei Yang,Shumei Zou,Leying Wen,Dayan Wang,Dexin Li,Yuelong Shu
EPI_ISL_84714	EPI297131	HA	Japan	2009-Oct-16	A/Sendai/TU441/2009		Other Database Import	Furuse,Y.; Suzuki,A.; Oshitani,H.
EPI_ISL_71255	EPI246596	HA	United States	2009-Oct-16	A/NewYork/5141/2009		Other Database Import	The NIAID Influenza Genome Sequencing Consortium
EPI_ISL_139722	EPI443278	HA	Kenya	2009-Oct-16	A/Mombasa/148/2009	ARI Unit, Kenya Medical Research Institute (KEMRI - NIC), Centre for Virus Research Annex, P.O Box 54628	Kenya Medical Research Institute	'George, Gachara; 'Samuel, Symekher; 'Japheth, Magana; 'Benjamin, Opot; 'Michael, Otieno; 'Wallace, Bulimo'
EPI_ISL_84707	EPI297124	HA	Japan	2009-Oct-16	A/Sendai/TU432/2009		Other Database Import	Furuse,Y.; Suzuki,A.; Oshitani,H.
EPI_ISL_63251	EPI221126	HA	United States	2009-Oct-16	A/NewHampshire/19/2009	New Hampshire Public Health Laboratories	Centers for Disease Control and Prevention
EPI_ISL_77237	EPI272347	HA	China	2009-Oct-17	A/Guangdong/0752/2009		Other Database Import	Tian,J.; Zhou,J.; Fang,D.; Liang,Y.; Yan,H.; Zhou,J.; Liu,Y.; Fu,C.; Gao,H.; Jiang,L.
EPI_ISL_66729	EPI232996	HA	Japan	2009-Oct-17	A/SAPPORO/464/2009		National Institute of Infectious Diseases (NIID)	Ujike,Makoto; Kato,Yumiko; Oguchi,Akio; Fujita,Nobuyuki; Obuchi,Masatsugu; Tashiro,Masato; Odagir,Takato
EPI_ISL_71499	EPI247745	HA	United States	2009-Oct-17	A/Texas/46172731/2009		Other Database Import	The NIAID Influenza Genome Sequencing Consortium
EPI_ISL_65009	EPI227731	HA	United States	2009-Oct-17	A/Nevada/17/2009	Nevada State Health Laboratory	Centers for Disease Control and Prevention
EPI_ISL_75127	EPI258574	HA	United States	2009-Oct-17	A/California/VRDL92/2009		Other Database Import	The NIAID Influenza Genome Sequencing Consortium
EPI_ISL_75124	EPI258550	HA	United States	2009-Oct-17	A/California/VRDL89/2009		Other Database Import	The NIAID Influenza Genome Sequencing Consortium
EPI_ISL_96391	EPI336367	HA	United Kingdom	2009-Oct-17	A/England/760/2009		Other Database Import	Galiano,M.C.
EPI_ISL_66679	EPI232931	HA	Japan	2009-Oct-18	A/KOBE/92404/2009		National Institute of Infectious Diseases (NIID)	Ujike,Makoto; Kato,Yumiko; Oguchi,Akio; Fujita,Nobuyuki; Obuchi,Masatsugu; Tashiro,Masato; Odagir,Takato
EPI_ISL_74572	EPI256158	HA	China	2009-Oct-18	A/Gansu-Chengguan/SWL12849/2009		WHO Chinese National Influenza Center	Yu Lan,Zi Li,Xiyan Li,Xiang Zhao,Yanhui Cheng,minju Tan,Xinwan Li,Lei Yang,Shumei Zou,Leying Wen,Dayan Wang,Dexin Li,Yuelong Shu
EPI_ISL_62289	EPI217042	HA	United States	2009-Oct-18	A/NewMexico/07/2009	New Mexico Department of Health	Centers for Disease Control and Prevention
EPI_ISL_74571	EPI256154	HA	China	2009-Oct-18	A/Gansu-Chengguan/SWL12771/2009		WHO Chinese National Influenza Center	Yu Lan,Zi Li,Xiyan Li,Xiang Zhao,Yanhui Cheng,minju Tan,Xinwan Li,Lei Yang,Shumei Zou,Leying Wen,Dayan Wang,Dexin Li,Yuelong Shu
EPI_ISL_74570	EPI256150	HA	China	2009-Oct-18	A/Gansu-Chengguan/SWL12770/2009		WHO Chinese National Influenza Center	Yu Lan,Zi Li,Xiyan Li,Xiang Zhao,Yanhui Cheng,minju Tan,Xinwan Li,Lei Yang,Shumei Zou,Leying Wen,Dayan Wang,Dexin Li,Yuelong Shu
EPI_ISL_73698	EPI253729	HA	Germany	2009-Oct-18	A/Brandenburg/43/2009	Robert-Koch-Institute	Robert-Koch-Institute	Biere,Barbara; Schweiger,Brunhilde
EPI_ISL_71501	EPI247761	HA	United States	2009-Oct-18	A/Texas/46181235/2009		Other Database Import	The NIAID Influenza Genome Sequencing Consortium
EPI_ISL_71506	EPI247794	HA	United States	2009-Oct-18	A/Wisconsin/629-D00099/2009		Other Database Import	The NIAID Influenza Genome Sequencing Consortium
EPI_ISL_78821	EPI277761	HA	Jordan	2009-Oct-18	A/Amman/WR1324N/2009		Other Database Import	Houng,H.-S.; Zhou,Y.; Lysons,A.; Kuschner,R.A.
EPI_ISL_73802	EPI273927	HA	Mexico	2009-Oct-18	A/Mexico/4178/2009	Laboratorio de Virus Respiratorio	Centers for Disease Control and Prevention
EPI_ISL_71363	EPI247258	HA	United States	2009-Oct-19	A/Delaware/19/2009	Delaware Public Health Lab	Centers for Disease Control and Prevention
EPI_ISL_164094	EPI535850	HA	France	2009-Oct-19	A/Lorraine/5510/2009		Institut Pasteur	Barbezange, Cyril
EPI_ISL_127504	EPI389778	HA	China	2009-Oct-19	A/Liaoning/1/2009		Other Database Import	Zou,W.; Lin,X.; Jin,M.
EPI_ISL_78826	EPI277801	HA	Turkey	2009-Oct-19	A/Ankara/WR1429T/2009		Other Database Import	Houng,H.-S.; Zhou,Y.; Lysons,A.; Kuschner,R.A.
EPI_ISL_71487	EPI247649	HA	United States	2009-Oct-19	A/NewYork/5186/2009		Other Database Import	The NIAID Influenza Genome Sequencing Consortium
EPI_ISL_84726	EPI297143	HA	Japan	2009-Oct-19	A/Sendai/TU458/2009		Other Database Import	Furuse,Y.; Suzuki,A.; Oshitani,H.
EPI_ISL_70741	EPI245328	HA	United States	2009-Oct-19	A/DistrictofColumbia/INS20/2009		Other Database Import	The NIAID Influenza Genome Sequencing Consortium
EPI_ISL_65875	EPI230097	HA	Japan	2009-Oct-19	A/NAGANO-C/82/2009		National Institute of Infectious Diseases (NIID)	Ujike,Makoto; Kato,Yumiko; Oguchi,Akio; Fujita,Nobuyuki; Obuchi,Masatsugu; Tashiro,Masato; Odagir,Takato
EPI_ISL_74583	EPI256202	HA	China	2009-Oct-19	A/Gansu-Chengguan/SWL12842/2009		WHO Chinese National Influenza Center	Yu Lan,Zi Li,Xiyan Li,Xiang Zhao,Yanhui Cheng,minju Tan,Xinwan Li,Lei Yang,Shumei Zou,Leying Wen,Dayan Wang,Dexin Li,Yuelong Shu
EPI_ISL_74611	EPI256314	HA	China	2009-Oct-19	A/Shanxi-Chengqu/SWL547/2009		WHO Chinese National Influenza Center	Yu Lan,Zi Li,Xiyan Li,Xiang Zhao,Yanhui Cheng,minju Tan,Xinwan Li,Lei Yang,Shumei Zou,Leying Wen,Dayan Wang,Dexin Li,Yuelong Shu
EPI_ISL_75750	EPI263493	HA	Singapore	2009-Oct-19	A/Singapore/ON2230/2009		Other Database Import	Phuah,S.P.; Meng,S.; Teo,M.L.; Yong,T.Y.; Loh,P.L.; Quek,D.; Ho,Y.L.; Tan,Y.L.; Cui,L.
EPI_ISL_73486	EPI252642	HA	United States	2009-Oct-19	A/Texas/46193632/2009		Other Database Import	The NIAID Influenza Genome Sequencing Consortium
EPI_ISL_71863	EPI249694	HA	United States	2009-Oct-19	A/Texas/46193311/2009		Other Database Import	The NIAID Influenza Genome Sequencing Consortium
EPI_ISL_64509	EPI225968	HA	Japan	2009-Oct-19	A/HIROSHIMA/393/2009		National Institute of Infectious Diseases (NIID)	Ujike,Makoto; Kato,Yumiko; Oguchi,Akio; Fujita,Nobuyuki; Obuchi,Masatsugu; Tashiro,Masato; Odagir,Takato
EPI_ISL_68773	EPI239674	HA	Haiti	2009-Oct-19	A/Haiti/534/2009	Laboratoire National de Sante Publique	Centers for Disease Control and Prevention
EPI_ISL_95948	EPI335473	HA	Brazil	2009-Oct-19	A/SaoPaulo/89876/2009		Other Database Import	Santos,C.L.S.; Oliveira,M.I.; Borborema,S.E.T.; Ferreira,J.L.P.; Paiva,T.M.
EPI_ISL_74566	EPI256134	HA	China	2009-Oct-20	A/Hubei-Wuchang/SWL1418/2009		WHO Chinese National Influenza Center	Yu Lan,Zi Li,Xiyan Li,Xiang Zhao,Yanhui Cheng,minju Tan,Xinwan Li,Lei Yang,Shumei Zou,Leying Wen,Dayan Wang,Dexin Li,Yuelong Shu
EPI_ISL_73487	EPI252650	HA	United States	2009-Oct-20	A/Texas/46201823/2009		Other Database Import	The NIAID Influenza Genome Sequencing Consortium
EPI_ISL_95947	EPI335472	HA	Brazil	2009-Oct-20	A/SaoPaulo/90572/2009		Other Database Import	Santos,C.L.S.; Oliveira,M.I.; Borborema,S.E.T.; Ferreira,J.L.P.; Paiva,T.M.
EPI_ISL_76030	EPI266504	HA	China	2009-Oct-20	A/Guangdong/5024/2009		Other Database Import	Guan,D.; Zou,L.; Xiao,H.; Zhang,X.; Ni,H.; Ke,C.; Li,H.; Zhu,X.; Hou,N.
EPI_ISL_66666	EPI232918	HA	India	2009-Oct-20	A/India/8489/2009	National Institute of Virology	Centers for Disease Control and Prevention
EPI_ISL_70322	EPI243887	HA	Bangladesh	2009-Oct-21	A/Bangladesh/2872/2009	Institute of Epidemiology Disease Control and Research (IEDCR) & Bangladesh National Influenza Centre (NIC)	Centers for Disease Control and Prevention
EPI_ISL_71587	EPI248442	HA	United States	2009-Oct-21	A/Wisconsin/629-S1398/2009		Other Database Import	The NIAID Influenza Genome Sequencing Consortium
EPI_ISL_78830	EPI277833	HA	Taiwan	2009-Oct-21	A/Taipei/WR1472T/2009		Other Database Import	Houng,H.-S.; Zhou,Y.; Lysons,A.; Kuschner,R.A.
EPI_ISL_70272	EPI227762	HA	United States	2009-Oct-21	A/NorthCarolina/38/2009	North Carolina State Laboratory of Public Health	Centers for Disease Control and Prevention
EPI_ISL_70252	EPI243703	HA	United States	2009-Oct-22	A/NewMexico/13/2009	New Mexico Department of Health	Centers for Disease Control and Prevention
EPI_ISL_66271	EPI231350	HA	Trinidad and Tobago	2009-Oct-22	A/Trinidad/9184/2009	Caribbean Epidemiology Center	Centers for Disease Control and Prevention
EPI_ISL_73491	EPI252682	HA	United States	2009-Oct-22	A/Texas/46223444/2009		Other Database Import	The NIAID Influenza Genome Sequencing Consortium
EPI_ISL_100930	EPI347989	HA	China	2009-Oct-22	A/Shenzhen/899/2009		Other Database Import	Wu,C.; Cheng,X.; Wang,X.; Lv,X.; Yang,F.; Liu,T.; Fang,S.; Zhang,R.; Cheng,J.
EPI_ISL_74612	EPI256318	HA	China	2009-Oct-22	A/Shanxi-Chengqu/SWL561/2009		WHO Chinese National Influenza Center	Yu Lan,Zi Li,Xiyan Li,Xiang Zhao,Yanhui Cheng,minju Tan,Xinwan Li,Lei Yang,Shumei Zou,Leying Wen,Dayan Wang,Dexin Li,Yuelong Shu
EPI_ISL_101155	EPI348103	HA	China	2009-Oct-22	A/Shenzhen/1138/2009		Other Database Import	Wu,C.; Cheng,X.; Wang,X.; Lv,X.; Yang,F.; Liu,T.; Fang,S.; Zhang,R.; Cheng,J.
EPI_ISL_100942	EPI347996	HA	China	2009-Oct-22	A/Shenzhen/45-SZCDC/2009		Other Database Import	Wu,C.; Cheng,X.; Wang,X.; Lv,X.; Yang,F.; Liu,T.; Fang,S.; Zhang,R.; Cheng,J.
EPI_ISL_66286	EPI231403	HA	United States	2009-Oct-22	A/Ohio/16/2009	Ohio Department of Health Laboratories	Centers for Disease Control and Prevention
EPI_ISL_76827	EPI270862	HA	United States	2009-Oct-22	A/SanDiego/INS199/2009		Other Database Import	The NIAID Influenza Genome Sequencing Consortium
EPI_ISL_100917	EPI347980	HA	China	2009-Oct-22	A/Shenzhen/980/2009		Other Database Import	Wu,C.; Cheng,X.; Wang,X.; Lv,X.; Yang,F.; Liu,T.; Fang,S.; Zhang,R.; Cheng,J.
EPI_ISL_78809	EPI277665	HA	Mexico	2009-Oct-22	A/MexicoCity/WR1090N/2009		Other Database Import	Houng,H.-S.; Zhou,Y.; Lysons,A.; Kuschner,R.A.
EPI_ISL_100932	EPI347991	HA	China	2009-Oct-22	A/Shenzhen/956/2009		Other Database Import	Wu,C.; Cheng,X.; Wang,X.; Lv,X.; Yang,F.; Liu,T.; Fang,S.; Zhang,R.; Cheng,J.
EPI_ISL_70263	EPI243737	HA	United States	2009-Oct-22	A/Montana/23/2009	Montana Public Health Laboratory	Centers for Disease Control and Prevention
EPI_ISL_101153	EPI348101	HA	China	2009-Oct-22	A/Shenzhen/1045/2009		Other Database Import	Wu,C.; Cheng,X.; Wang,X.; Lv,X.; Yang,F.; Liu,T.; Fang,S.; Zhang,R.; Cheng,J.
EPI_ISL_101152	EPI348100	HA	China	2009-Oct-22	A/Shenzhen/1009/2009		Other Database Import	Wu,C.; Cheng,X.; Wang,X.; Lv,X.; Yang,F.; Liu,T.; Fang,S.; Zhang,R.; Cheng,J.
EPI_ISL_101178	EPI348118	HA	China	2009-Oct-22	A/Shenzhen/907/2009		Other Database Import	Wu,C.; Cheng,X.; Wang,X.; Lv,X.; Yang,F.; Liu,T.; Fang,S.; Zhang,R.; Cheng,J.
EPI_ISL_96362	EPI336338	HA	United Kingdom	2009-Oct-23	A/Scotland/94420091/2009		Other Database Import	Galiano,M.C.
EPI_ISL_70746	EPI245370	HA	United States	2009-Oct-23	A/DistrictofColumbia/INS28/2009		Other Database Import	The NIAID Influenza Genome Sequencing Consortium
EPI_ISL_66261	EPI231312	HA	Grenada	2009-Oct-23	A/Grenada/9302/2009	Caribbean Epidemiology Center	Centers for Disease Control and Prevention
EPI_ISL_84734	EPI297151	HA	Japan	2009-Oct-23	A/Sendai/TU467/2009		Other Database Import	Furuse,Y.; Suzuki,A.; Oshitani,H.
EPI_ISL_78829	EPI277825	HA	United States	2009-Oct-23	A/FtCarson/WR1449P/2009		Other Database Import	Houng,H.-S.; Zhou,Y.; Lysons,A.; Kuschner,R.A.
EPI_ISL_66258	EPI231305	HA	Dominican Republic	2009-Oct-23	A/Dominica/9250/2009	Caribbean Epidemiology Center	Centers for Disease Control and Prevention
EPI_ISL_73454	EPI252386	HA	Canada	2009-Oct-24	A/Ontario/304434/2009		Other Database Import	Eshaghi,A.; Alexander,D.C.; Rosenfeld,P.; Ma,J.H.; Gubbay,J.B.; Low,D.E.
EPI_ISL_68760	EPI239640	HA	Uganda	2009-Oct-24	A/Uganda/0543/2009	Uganda Virus Research Institute (UVRI), National Influenza Center	Centers for Disease Control and Prevention
EPI_ISL_66263	EPI231317	HA	Guatemala	2009-Oct-26	A/Guatemala/4752/2009	Laboratorio Nacional De Salud Guatemala	Centers for Disease Control and Prevention
EPI_ISL_76061	EPI266746	HA	United States	2009-Oct-26	A/DistrictofColumbia/INS32/2009		Other Database Import	The NIAID Influenza Genome Sequencing Consortium
EPI_ISL_95606	EPI334791	HA	Japan	2009-Oct-26	A/Aichi/1019/2009	Aichi Prefectural Institute of Public Health	Aichi Prefectural Institute of Public Health	Yasui,Yoshihiro; Yamashita,Teruo; Minagawa,Hiroko
EPI_ISL_70254	EPI243709	HA	United States	2009-Oct-26	A/NewMexico/11/2009	New Mexico Department of Health	Centers for Disease Control and Prevention
EPI_ISL_84739	EPI297156	HA	Japan	2009-Oct-27	A/Sendai/TU481/2009		Other Database Import	Furuse,Y.; Suzuki,A.; Oshitani,H.
EPI_ISL_139721	EPI443271	HA	Kenya	2009-Oct-27	A/Mombasa/179/2009	ARI Unit, Kenya Medical Research Institute (KEMRI - NIC), Centre for Virus Research Annex, P.O Box 54628	Kenya Medical Research Institute	'George, Gachara; 'Samuel, Symekher; 'Japheth, Magana; 'Benjamin, Opot; 'Michael, Otieno; 'Wallace, Bulimo'
EPI_ISL_77238	EPI272353	HA	China	2009-Oct-27	A/Guangdong/0862/2009		Other Database Import	Liang,Y.; Tian,J.; Yan,H.; Zhou,J.; Fang,D.; Zhou,J.; Liu,Y.; Fu,C.; Gao,H.; Jiang,L.
EPI_ISL_70748	EPI245387	HA	United States	2009-Oct-27	A/DistrictofColumbia/INS31/2009		Other Database Import	The NIAID Influenza Genome Sequencing Consortium
EPI_ISL_71052	EPI246050	HA	Japan	2009-Oct-27	A/IWATE/1093/2009	Research Institute for Environmental Sciences and Public Health of Iwate Prefecture	National Institute of Infectious Diseases (NIID)	Ujike,Makoto; Kato,Yumiko; Oguchi,Akio; Fujita,Nobuyuki; Obuchi,Masatsugu; Tashiro,Masato; Odagiri,Takato
EPI_ISL_63675	EPI222790	HA	Japan	2009-Oct-27	A/Nagasaki/HA-58/2009		Other Database Import	Kawano,H.; Kobayashi,N.
EPI_ISL_62011	EPI215951	HA	Ukraine	2009-Oct-27	A/Ternopil/N11/2009	Ministry of Health of Ukraine	National Institute for Medical Research
EPI_ISL_71875	EPI249790	HA	United States	2009-Oct-27	A/Wisconsin/629-S1433/2009		Other Database Import	The NIAID Influenza Genome Sequencing Consortium
EPI_ISL_73710	EPI253753	HA	Germany	2009-Oct-27	A/Berlin/97/2009	Robert-Koch-Institute	Robert-Koch-Institute	Biere,Barbara; Schweiger,Brunhilde
EPI_ISL_76867	EPI271155	HA	Belgium	2009-Oct-28	A/Antwerp/INS221/2009		Other Database Import	The NIAID Influenza Genome Sequencing Consortium
EPI_ISL_63313	EPI221357	HA	Japan	2009-Oct-28	A/Nagasaki/NU-2/2009		Other Database Import	Kawano,H.; Kobayashi,N.
EPI_ISL_78805	EPI277633	HA	Turkmenistan	2009-Oct-28	A/Ashgabat/WR0865N/2009		Other Database Import	Houng,H.-S.; Zhou,Y.; Lysons,A.; Kuschner,R.A.
EPI_ISL_66689	EPI232941	HA	Japan	2009-Oct-28	A/SHIGA/116/2009		National Institute of Infectious Diseases (NIID)	Ujike,Makoto; Kato,Yumiko; Oguchi,Akio; Fujita,Nobuyuki; Obuchi,Masatsugu; Tashiro,Masato; Odagir,Takato
EPI_ISL_84785	EPI297202	HA	Japan	2009-Oct-28	A/Sendai/TU1007/2009		Other Database Import	Furuse,Y.; Suzuki,A.; Oshitani,H.
EPI_ISL_68754	EPI239621	HA	United States	2009-Oct-29	A/Utah/58/2009	Utah Department of Health	Centers for Disease Control and Prevention
EPI_ISL_62621	EPI218545	HA	Mongolia	2009-Oct-29	A/Ulaanbaatar/6266/2009		Other Database Import	Enkhsaikhan,D.; Nymadawa,P.; Tsatsral,S.; Naranzul,T.; Maitsetseg,C.; Darmaa,B.
EPI_ISL_69740	EPI241772	HA	Japan	2009-Oct-29	A/TOCHIGI/356/2009	Tochigi Prefectural Institute of Public Health and Environmental Science	National Institute of Infectious Diseases (NIID)	Ujike,Makoto; Kato,Yumiko; Oguchi,Akio; Fujita,Nobuyuki; Obuchi,Masatsugu; Tashiro,Masato; Odagiri,Takato
EPI_ISL_84784	EPI297201	HA	Japan	2009-Oct-29	A/Sendai/TU1006/2009		Other Database Import	Furuse,Y.; Suzuki,A.; Oshitani,H.
EPI_ISL_84756	EPI297173	HA	Japan	2009-Oct-30	A/Sendai/TU531/2009		Other Database Import	Furuse,Y.; Suzuki,A.; Oshitani,H.
EPI_ISL_146769	EPI471156	HA	China	2009-Oct-30	A/Zhejiang/89w/2009		Other Database Import	Pan,L.; Li,Y.; Li,T.; Kou,Z.
EPI_ISL_71872	EPI249766	HA	United States	2009-Oct-31	A/Wisconsin/629-D02329/2009		Other Database Import	The NIAID Influenza Genome Sequencing Consortium
EPI_ISL_66717	EPI232984	HA	Japan	2009-Oct-31	A/ISHIKAWA/366/2009		National Institute of Infectious Diseases (NIID)	Ujike,Makoto; Kato,Yumiko; Oguchi,Akio; Fujita,Nobuyuki; Obuchi,Masatsugu; Tashiro,Masato; Odagir,Takato
EPI_ISL_78346	EPI276467	HA	United Kingdom	2009-Nov-01	A/SC/64/2009	Microbiology Services Colindale, Public Health England	Microbiology Services Colindale, Public Health England	Galiano,M.
EPI_ISL_66307	EPI231473	HA	United States	2009-Nov-01	A/Texas/69/2009	Corpus Christi-Nueces County Public Health	Centers for Disease Control and Prevention
EPI_ISL_78354	EPI276475	HA	United Kingdom	2009-Nov-01	A/ENG/94720050/2009	Microbiology Services Colindale, Public Health England	Microbiology Services Colindale, Public Health England	Galiano,M.
EPI_ISL_63987	EPI224431	HA	China	2009-Nov-01	A/Beijing/721/2009		Other Database Import	Liu,W.; Wei,M.; Zhang,L.; Tang,F.; Xu,L.; Yang,J.; Yang,H.; Cao,W.
EPI_ISL_91081	EPI353741	HA	China	2009-Nov-01	A/Hangzhou/1717/2009		Other Database Import	Li,J.
EPI_ISL_71104	EPI246174	HA	China	2009-Nov-01	A/Beijing/SE2649/2009		Other Database Import	Zhu,R.N.; Qian,Y.; Sun,Y.; Wang,F.; Deng,J.; Zhao,L.Q.
EPI_ISL_78381	EPI276502	HA	United Kingdom	2009-Nov-01	A/ENG/860/2009	Microbiology Services Colindale, Public Health England	Microbiology Services Colindale, Public Health England	Galiano,M.
EPI_ISL_78379	EPI276500	HA	United Kingdom	2009-Nov-01	A/ENG/94840077/2009	Microbiology Services Colindale, Public Health England	Microbiology Services Colindale, Public Health England	Galiano,M.
EPI_ISL_66046	EPI230408	HA	Russian Federation	2009-Nov-01	A/Russia/190/2009		Other Database Import	Alexeev,D.; Chukin,M.M.; Generozov,E.V.; Govorun,V.M.; Gribanov,O.; Ilina,E.N.; Klimova,E.A.; Kondratov,I.; Kostin,P.A.; Kostryukova,E.S.; Larin,A.E.; Lazarev,V.N.; Levitskii,S.A.; Prilipov,A.G.; Yuschuk,N.D.; Zakharjevskaya,N.B.
EPI_ISL_78355	EPI276476	HA	United Kingdom	2009-Nov-01	A/ENG/94720080/2009	Microbiology Services Colindale, Public Health England	Microbiology Services Colindale, Public Health England	Galiano,M.
EPI_ISL_78412	EPI276533	HA	United Kingdom	2009-Nov-01	A/ENG/865/2009	Microbiology Services Colindale, Public Health England	Microbiology Services Colindale, Public Health England	Galiano,M.
EPI_ISL_78342	EPI276463	HA	United Kingdom	2009-Nov-01	A/ENG/841/2009	Microbiology Services Colindale, Public Health England	Microbiology Services Colindale, Public Health England	Galiano,M.
EPI_ISL_78423	EPI276544	HA	United Kingdom	2009-Nov-01	A/ENG/918/2009	Microbiology Services Colindale, Public Health England	Microbiology Services Colindale, Public Health England	Galiano,M.
EPI_ISL_78349	EPI276470	HA	United Kingdom	2009-Nov-01	A/SC/71/2009	Microbiology Services Colindale, Public Health England	Microbiology Services Colindale, Public Health England	Galiano,M.
EPI_ISL_78390	EPI276511	HA	United Kingdom	2009-Nov-01	A/ENG/94560148/2009	Microbiology Services Colindale, Public Health England	Microbiology Services Colindale, Public Health England	Galiano,M.
EPI_ISL_102200	EPI351030	HA	China	2009-Nov-01	A/Hubei/76/2009		Other Database Import	Zhao,J.R.; Li,Y.D.; Pan,L.M.; Zhu,N.; Ni,H.X.; Xu,G.Z.; Jiang,Y.Z.; Huo,X.X.; Xu,J.Q.; Xia,H.; Han,N.; Tang,S.; Zhang,Z.; Kou,Z.; Rayner,S.; Li,T.X.
EPI_ISL_63986	EPI224429	HA	China	2009-Nov-01	A/Beijing/720/2009		Other Database Import	Liu,W.; Wei,M.; Zhang,L.; Tang,F.; Xu,L.; Yang,J.; Yang,H.; Cao,W.
EPI_ISL_78463	EPI276584	HA	United Kingdom	2009-Nov-01	A/ENG/892/2009	Microbiology Services Colindale, Public Health England	Microbiology Services Colindale, Public Health England	Galiano,M.
EPI_ISL_102241	EPI351072	HA	China	2009-Nov-01	A/Zhejiang/81/2009		Other Database Import	Zhao,J.R.; Li,Y.D.; Pan,L.M.; Zhu,N.; Ni,H.X.; Xu,G.Z.; Jiang,Y.Z.; Huo,X.X.; Xu,J.Q.; Xia,H.; Han,N.; Tang,S.; Zhang,Z.; Kou,Z.; Rayner,S.; Li,T.X.
EPI_ISL_74661	EPI256542	HA	China	2009-Nov-01	A/Sichuan-Dongqu/SWL1818/2009		WHO Chinese National Influenza Center	Yu Lan,Zi Li,Xiyan Li,Xiang Zhao,Yanhui Cheng,minju Tan,Xinwan Li,Lei Yang,Shumei Zou,Leying Wen,Dayan Wang,Dexin Li,Yuelong Shu
EPI_ISL_91084	EPI353744	HA	China	2009-Nov-01	A/Hangzhou/1724/2009		Other Database Import	Li,J.
EPI_ISL_78328	EPI276449	HA	United Kingdom	2009-Nov-01	A/ENG/812/2009	Microbiology Services Colindale, Public Health England	Microbiology Services Colindale, Public Health England	Galiano,M.
EPI_ISL_78427	EPI276548	HA	United Kingdom	2009-Nov-01	A/ENG/921/2009	Microbiology Services Colindale, Public Health England	Microbiology Services Colindale, Public Health England	Galiano,M.
EPI_ISL_66075	EPI230489	HA	Russian Federation	2009-Nov-01	A/Russia/191/2009		Other Database Import	Alexeev,D.; Chukin,M.M.; Generozov,E.V.; Govorun,V.M.; Gribanov,O.; Ilina,E.N.; Klimova,E.A.; Kondratov,I.; Kostin,P.A.; Kostryukova,E.S.; Larin,A.E.; Lazarev,V.N.; Levitskii,S.A.; Prilipov,A.G.; Yuschuk,N.D.; Zakharjevskaya,N.B.
EPI_ISL_71106	EPI246176	HA	China	2009-Nov-01	A/Beijing/SE2849/2009		Other Database Import	Zhu,R.N.; Qian,Y.; Sun,Y.; Wang,F.; Deng,J.; Zhao,L.Q.
EPI_ISL_78419	EPI276540	HA	United Kingdom	2009-Nov-01	A/SC/84/2009	Microbiology Services Colindale, Public Health England	Microbiology Services Colindale, Public Health England	Galiano,M.
EPI_ISL_102191	EPI351022	HA	China	2009-Nov-01	A/Hubei/75/2009		Other Database Import	Zhao,J.R.; Li,Y.D.; Pan,L.M.; Zhu,N.; Ni,H.X.; Xu,G.Z.; Jiang,Y.Z.; Huo,X.X.; Xu,J.Q.; Xia,H.; Han,N.; Tang,S.; Zhang,Z.; Kou,Z.; Rayner,S.; Li,T.X.
EPI_ISL_78402	EPI276523	HA	United Kingdom	2009-Nov-01	A/ENG/903/2009	Microbiology Services Colindale, Public Health England	Microbiology Services Colindale, Public Health England	Galiano,M.
EPI_ISL_74256	EPI255233	HA	Egypt	2009-Nov-01	A/Egypt/N14645/2009		Other Database Import	Elassal,E.M.; Kandeel,A.; Abdelghani,A.S.; Elsayed,N.M.; Gomaa,A.A.; Ayoub,E.A.; Earhart,K.C.; Turner,M.; Pimentel,G.; Barthel,R.V.; AbdelAziz,M.; Demian,P.
EPI_ISL_78326	EPI276447	HA	United Kingdom	2009-Nov-01	A/ENG/836/2009	Microbiology Services Colindale, Public Health England	Microbiology Services Colindale, Public Health England	Galiano,M.
EPI_ISL_78363	EPI276484	HA	United Kingdom	2009-Nov-01	A/ENG/94760192/2009	Microbiology Services Colindale, Public Health England	Microbiology Services Colindale, Public Health England	Galiano,M.
EPI_ISL_68454	EPI238317	HA	Slovenia	2009-Nov-01	A/Slovenia/4304/2009	Laboratory for Virology, National Institute of Public Health	National Institute for Medical Research
EPI_ISL_78405	EPI276526	HA	United Kingdom	2009-Nov-01	A/ENG/94840765/2009	Microbiology Services Colindale, Public Health England	Microbiology Services Colindale, Public Health England	Galiano,M.
EPI_ISL_91083	EPI353743	HA	China	2009-Nov-01	A/Hangzhou/1719/2009		Other Database Import	Li,J.
EPI_ISL_102242	EPI351080	HA	China	2009-Nov-01	A/Zhejiang/82/2009		Other Database Import	Zhao,J.R.; Li,Y.D.; Pan,L.M.; Zhu,N.; Ni,H.X.; Xu,G.Z.; Jiang,Y.Z.; Huo,X.X.; Xu,J.Q.; Xia,H.; Han,N.; Tang,S.; Zhang,Z.; Kou,Z.; Rayner,S.; Li,T.X.
EPI_ISL_78464	EPI276585	HA	United Kingdom	2009-Nov-01	A/ENG/888/2009	Microbiology Services Colindale, Public Health England	Microbiology Services Colindale, Public Health England	Galiano,M.
EPI_ISL_63984	EPI224426	HA	China	2009-Nov-01	A/Beijing/718/2009		Other Database Import	Liu,W.; Wei,M.; Zhang,L.; Tang,F.; Xu,L.; Yang,J.; Yang,H.; Cao,W.
EPI_ISL_71107	EPI246177	HA	China	2009-Nov-01	A/Beijing/SE3182/2009		Other Database Import	Zhu,R.N.; Qian,Y.; Sun,Y.; Wang,F.; Deng,J.; Zhao,L.Q.
EPI_ISL_78371	EPI276492	HA	United Kingdom	2009-Nov-01	A/SC/80/2009	Microbiology Services Colindale, Public Health England	Microbiology Services Colindale, Public Health England	Galiano,M.
EPI_ISL_75789	EPI265995	HA	Russian Federation	2009-Nov-02	A/Chita/CRIE-8/2009		Other Database Import	Yatsyshina,S.; Minenko,A.; Voloshina,P.; Praded,M.; Braslavskaya,S.; Kudryavtseva,A.; Shipulin,G.
EPI_ISL_64980	EPI227618	HA	United States	2009-Nov-02	A/Alabama/04/2009	ADPH Bureau of Clinical Laboratories	Centers for Disease Control and Prevention
EPI_ISL_84757	EPI297174	HA	Japan	2009-Nov-02	A/Sendai/TU533/2009		Other Database Import	Furuse,Y.; Suzuki,A.; Oshitani,H.
EPI_ISL_74632	EPI256398	HA	China	2009-Nov-02	A/Neimenggu-Hangjinhouqi/SWL54/2009		WHO Chinese National Influenza Center	Yu Lan,Zi Li,Xiyan Li,Xiang Zhao,Yanhui Cheng,minju Tan,Xinwan Li,Lei Yang,Shumei Zou,Leying Wen,Dayan Wang,Dexin Li,Yuelong Shu
EPI_ISL_70267	EPI243753	HA	Russian Federation	2009-Nov-02	A/Kaliningrad/01/2009	Russian Academy of Medical Sciences	Centers for Disease Control and Prevention
EPI_ISL_69010	EPI240337	HA	United States	2009-Nov-02	A/Hawaii/30/2009	State of Hawaii Department of Health	Centers for Disease Control and Prevention
EPI_ISL_66723	EPI232990	HA	Japan	2009-Nov-03	A/NIIGATA/1356/2009		National Institute of Infectious Diseases (NIID)	Ujike,Makoto; Kato,Yumiko; Oguchi,Akio; Fujita,Nobuyuki; Obuchi,Masatsugu; Tashiro,Masato; Odagir,Takato
EPI_ISL_78849	EPI277985	HA	Mexico	2009-Nov-03	A/MexicoCity/WR1762T/2009		Other Database Import	Houng,H.-S.; Zhou,Y.; Lysons,A.; Kuschner,R.A.
EPI_ISL_175372	EPI253857	HA	Germany	2009-Nov-30	A/Sachsen/97/2009	Robert-Koch-Institute	Robert-Koch-Institute	Biere,Barbara; Schweiger,Brunhilde
EPI_ISL_87429	EPI307219	HA	Hong Kong (SAR)	2009-Nov-03	A/HongKong/415742M/2009		Other Database Import	Zheng,B.J.; Chan,K.H.; Zhang,A.J.X.; Zhou,J.; Jin,D.Y.; Woo,P.C.Y.; Tse,H.; Chan,J.F.W.; To,K.K.W.; Chen,H.L.; Yuen,K.Y.
EPI_ISL_74635	EPI256410	HA	China	2009-Nov-03	A/Guangxi-Bamayaozuzizhi/SWL46/2009		WHO Chinese National Influenza Center	Yu Lan,Zi Li,Xiyan Li,Xiang Zhao,Yanhui Cheng,minju Tan,Xinwan Li,Lei Yang,Shumei Zou,Leying Wen,Dayan Wang,Dexin Li,Yuelong Shu
EPI_ISL_87431	EPI307235	HA	Hong Kong (SAR)	2009-Nov-03	A/HongKong/415742Md/2009		Other Database Import	Zheng,B.J.; Chan,K.H.; Zhang,A.J.X.; Zhou,J.; Jin,D.Y.; Woo,P.C.Y.; Tse,H.; Chan,J.F.W.; To,K.K.W.; Chen,H.L.; Yuen,K.Y.
EPI_ISL_76886	EPI271307	HA	Belgium	2009-Nov-03	A/Brussels/INS208/2009		Other Database Import	The NIAID Influenza Genome Sequencing Consortium
EPI_ISL_154082	EPI500671	HA	Portugal	2009-Nov-03	A/Portugal/04/2009	Hospital de Curry Cabral	Instituto Nacional de Saude	Correia, V.; Santos, L.A.; Giria, M.
EPI_ISL_66256	EPI231300	HA	Canada	2009-Nov-03	A/Ontario/RV3185/2009	National Microbiology Laboratory, Health Canada	Centers for Disease Control and Prevention
EPI_ISL_67586	EPI235558	HA	France	2009-Nov-03	A/Lyon/2288/2009	CRR virus Influenza region Sud	National Institute for Medical Research
EPI_ISL_73485	EPI252634	HA	United States	2009-Nov-04	A/SanDiego/INS105/2009		Other Database Import	The NIAID Influenza Genome Sequencing Consortium
EPI_ISL_67094	EPI234595	HA	Japan	2009-Nov-04	A/FUKUI/131/2009	Fukui Prefectural Institute of Public Health	National Institute of Infectious Diseases (NIID)	Ujike,Makoto; Kato,Yumiko; Oguchi,Akio; Fujita,Nobuyuki; Obuchi,Masatsugu; Tashiro,Masato; Odagiri,Takato
EPI_ISL_66275	EPI231368	HA	United States	2009-Nov-04	A/Florida/25/2009	Florida Department of Health-Jacksonville	Centers for Disease Control and Prevention
EPI_ISL_66464	EPI232227	HA	Ukraine	2009-Nov-04	A/Dnipropetrovsk/268/2009	Institute of Epidemiology and Infectious Diseases AMS of Ukraine	National Institute for Medical Research
EPI_ISL_76887	EPI271315	HA	Belgium	2009-Nov-04	A/Brussels/INS209/2009		Other Database Import	The NIAID Influenza Genome Sequencing Consortium
EPI_ISL_74608	EPI256302	HA	China	2009-Nov-04	A/Shanxi-Linxian/SWL325/2009		WHO Chinese National Influenza Center	Yu Lan,Zi Li,Xiyan Li,Xiang Zhao,Yanhui Cheng,minju Tan,Xinwan Li,Lei Yang,Shumei Zou,Leying Wen,Dayan Wang,Dexin Li,Yuelong Shu
EPI_ISL_96330	EPI336306	HA	United Kingdom	2009-Nov-04	A/England/94620043/2009		Other Database Import	Galiano,M.C.; Agapow,P.-M.; Thompson,C.; Ellis,J.; Zambon,M.; Agapow,P.M.
EPI_ISL_74584	EPI256206	HA	China	2009-Nov-04	A/Shanxi-Linxian/SWL323/2009		WHO Chinese National Influenza Center	Yu Lan,Zi Li,Xiyan Li,Xiang Zhao,Yanhui Cheng,minju Tan,Xinwan Li,Lei Yang,Shumei Zou,Leying Wen,Dayan Wang,Dexin Li,Yuelong Shu
EPI_ISL_74662	EPI256546	HA	China	2009-Nov-04	A/Sichuan-Dongqu/SWL4149/2009		WHO Chinese National Influenza Center	Yu Lan,Zi Li,Xiyan Li,Xiang Zhao,Yanhui Cheng,minju Tan,Xinwan Li,Lei Yang,Shumei Zou,Leying Wen,Dayan Wang,Dexin Li,Yuelong Shu
EPI_ISL_70248	EPI243692	HA	United States	2009-Nov-04	A/Washington/65/2009	Washington State Public Health Laboratory	Centers for Disease Control and Prevention
EPI_ISL_83466	EPI292267	HA	Finland	2009-Nov-05	A/Finland/699/2009		Other Database Import	Ikonen,N.; Haanpaa,M.; Ronkko,E.; Lyytikainen,O.; Kuusi,M.; Ruutu,P.; Kallio-Kokko,H.; Mannonen,L.; Lappalainen,M.; Ziegler,T.; Julkunen,I.
EPI_ISL_164792	EPI537973	HA	United States	2009-Nov-05	A/NorthDakota/20/2009	North Dakota Department of Health	Centers for Disease Control and Prevention
EPI_ISL_71942	EPI317089	HA	United States	2009-Nov-05	A/Bethesda/NIH106-D14/2009		Other Database Import	Memoli,M.J.; Davis,A.S.; Proudfoot,K.; Chertow,D.S.; Hrabal,R.J.; Bristol,T.; Taubenberger,J.K.
EPI_ISL_71565	EPI248266	HA	United States	2009-Nov-05	A/Wisconsin/629-D01915/2009		Other Database Import	The NIAID Influenza Genome Sequencing Consortium
EPI_ISL_68751	EPI239613	HA	United States	2009-Nov-05	A/Minnesota/18/2009	Minnesota Department of Health	Centers for Disease Control and Prevention
EPI_ISL_85748	EPI301411	HA	Finland	2009-Nov-05	A/Finland/694/2009	National Institute for Health and Welfare	National Institute for Medical Research
EPI_ISL_71544	EPI248098	HA	United States	2009-Nov-05	A/Wisconsin/629-D01140/2009		Other Database Import	The NIAID Influenza Genome Sequencing Consortium
EPI_ISL_76831	EPI270894	HA	United States	2009-Nov-05	A/SanDiego/INS204/2009		Other Database Import	The NIAID Influenza Genome Sequencing Consortium
EPI_ISL_69025	EPI240388	HA	United States	2009-Nov-05	A/NorthDakota/15/2009	North Dakota Department of Health	Centers for Disease Control and Prevention
EPI_ISL_70786	EPI245628	HA	United States	2009-Nov-05	A/SanDiego/INS70/2009		Other Database Import	The NIAID Influenza Genome Sequencing Consortium
EPI_ISL_76708	EPI270383	HA	United States	2009-Nov-05	A/California/VRDL103/2009		Other Database Import	The NIAID Influenza Genome Sequencing Consortium
EPI_ISL_75132	EPI258614	HA	United States	2009-Nov-05	A/California/VRDL99/2009		Other Database Import	The NIAID Influenza Genome Sequencing Consortium
EPI_ISL_74638	EPI256422	HA	China	2009-Nov-05	A/Guangdong-Futian/SWL1559/2009		WHO Chinese National Influenza Center	Yu Lan,Zi Li,Xiyan Li,Xiang Zhao,Yanhui Cheng,minju Tan,Xinwan Li,Lei Yang,Shumei Zou,Leying Wen,Dayan Wang,Dexin Li,Yuelong Shu
EPI_ISL_74637	EPI256418	HA	China	2009-Nov-05	A/Guangdong-Luohu/SWL1755/2009		WHO Chinese National Influenza Center	Yu Lan,Zi Li,Xiyan Li,Xiang Zhao,Yanhui Cheng,minju Tan,Xinwan Li,Lei Yang,Shumei Zou,Leying Wen,Dayan Wang,Dexin Li,Yuelong Shu
EPI_ISL_74617	EPI256338	HA	China	2009-Nov-05	A/Shanxi-Pingding/SWL351/2009		WHO Chinese National Influenza Center	Yu Lan,Zi Li,Xiyan Li,Xiang Zhao,Yanhui Cheng,minju Tan,Xinwan Li,Lei Yang,Shumei Zou,Leying Wen,Dayan Wang,Dexin Li,Yuelong Shu
EPI_ISL_90084	EPI316932	HA	Morocco	2009-Nov-05	A/Morocco/11/2009	Institut National d Hygiene, Ministere de la sante sante	National Institute of Hygien	Hassan Ihazmad, amal Barakat
EPI_ISL_69067	EPI240603	HA	Japan	2009-Nov-06	A/NIIGATA/1371/2009	Niigata Prefectural Institute of Public Health and Environmental Sciences	National Institute of Infectious Diseases (NIID)	Ujike,Makoto; Kato,Yumiko; Oguchi,Akio; Fujita,Nobuyuki; Obuchi,Masatsugu; Tashiro,Masato; Odagiri,Takato
EPI_ISL_76098	EPI267051	HA	China	2009-Nov-06	A/Hualong/SWL1324/2009		Other Database Import	Guo,Y.; Guo,W.; Jiang,H.; Seng,M.; Feng,D.; Xu,J.; Zhao,J.
EPI_ISL_75365	EPI259435	HA	China	2009-Nov-06	A/Lishui/01p/2009		Other Database Import	Ye,M.; Lei,Y.
EPI_ISL_66716	EPI232983	HA	Japan	2009-Nov-06	A/HIROSHIMA/478/2009		National Institute of Infectious Diseases (NIID)	Ujike,Makoto; Kato,Yumiko; Oguchi,Akio; Fujita,Nobuyuki; Obuchi,Masatsugu; Tashiro,Masato; Odagir,Takato
EPI_ISL_83464	EPI292265	HA	Finland	2009-Nov-06	A/Finland/697/2009		Other Database Import	Ikonen,N.; Haanpaa,M.; Ronkko,E.; Lyytikainen,O.; Kuusi,M.; Ruutu,P.; Kallio-Kokko,H.; Mannonen,L.; Lappalainen,M.; Ziegler,T.; Julkunen,I.
EPI_ISL_79218	EPI278568	HA	Slovakia	2009-Nov-06	A/Slovakia/246/2009	National Public Health Institute of Slovakia	National Institute for Medical Research
EPI_ISL_76468	EPI269476	HA	Netherlands	2009-Nov-07	A/Netherlands/2457b/2009		Other Database Import	The NIAID Influenza Genome Sequencing Consortium
EPI_ISL_74628	EPI256382	HA	China	2009-Nov-07	A/Shanxi-Qixian/SWL37/2009		WHO Chinese National Influenza Center	Yu Lan,Zi Li,Xiyan Li,Xiang Zhao,Yanhui Cheng,minju Tan,Xinwan Li,Lei Yang,Shumei Zou,Leying Wen,Dayan Wang,Dexin Li,Yuelong Shu
EPI_ISL_66304	EPI231464	HA	United States	2009-Nov-07	A/Massachusetts/32/2009	Massachusetts Department of Public Health	Centers for Disease Control and Prevention
EPI_ISL_66520	EPI232330	HA	Ukraine	2009-Nov-07	A/Chernihiv/452/2009	Institute of Epidemiology and Infectious Diseases AMS of Ukraine	National Institute for Medical Research
EPI_ISL_104872	EPI355217	HA	Pakistan	2009-Nov-07	A/Pakistan/81/2009	National Institute of Health	Centers for Disease Control and Prevention
EPI_ISL_71408	EPI247387	HA	United States	2009-Nov-07	A/NewMexico/16/2009	New Mexico Department of Health	Centers for Disease Control and Prevention
EPI_ISL_70315	EPI243867	HA	United States	2009-Nov-07	A/NorthCarolina/59/2009	North Carolina State Laboratory of Public Health	Centers for Disease Control and Prevention
EPI_ISL_68770	EPI239664	HA	United States	2009-Nov-07	A/Michigan/26/2009	Michigan Department of Community Health	Centers for Disease Control and Prevention
EPI_ISL_74593	EPI256242	HA	China	2009-Nov-08	A/Beijing-Huairou/SWL11001/2009		WHO Chinese National Influenza Center	Yu Lan,Zi Li,Xiyan Li,Xiang Zhao,Yanhui Cheng,minju Tan,Xinwan Li,Lei Yang,Shumei Zou,Leying Wen,Dayan Wang,Dexin Li,Yuelong Shu
EPI_ISL_78851	EPI278001	HA	Russian Federation	2009-Nov-08	A/Moscow/WR1866N/2009		Other Database Import	Houng,H.-S.; Zhou,Y.; Lysons,A.; Kuschner,R.A.
EPI_ISL_74061	EPI254531	HA	Japan	2009-Nov-08	A/SHIZUOKA-C/247/2009	Shizuoka City Institute of Environmental Sciences and Public Health	National Institute of Infectious Diseases (NIID)	Ujike,Makoto; Kato,Yumiko; Oguchi,Akio; Fujita,Nobuyuki; Obuchi,Masatsugu; Tashiro,Masato; Odagiri,Takato'
EPI_ISL_154095	EPI500698	HA	Portugal	2009-Nov-08	A/Portugal/18/2009	Hospital de Curry Cabral	Instituto Nacional de Saude	Correia, V.; Santos, L.A.; Giria, M.
EPI_ISL_70249	EPI243695	HA	United States	2009-Nov-08	A/Arizona/19/2009	Arizona Department of Health Services	Centers for Disease Control and Prevention
EPI_ISL_76888	EPI271323	HA	Belgium	2009-Nov-09	A/Brussels/INS243/2009		Other Database Import	The NIAID Influenza Genome Sequencing Consortium
EPI_ISL_78848	EPI277977	HA	Mexico	2009-Nov-09	A/MexicoCity/WR1747N/2009		Other Database Import	Houng,H.-S.; Zhou,Y.; Lysons,A.; Kuschner,R.A.
EPI_ISL_66751	EPI233018	HA	Japan	2009-Nov-09	A/AICHI/1121/2009		National Institute of Infectious Diseases (NIID)	Ujike,Makoto; Kato,Yumiko; Oguchi,Akio; Fujita,Nobuyuki; Obuchi,Masatsugu; Tashiro,Masato; Odagir,Takato
EPI_ISL_83463	EPI292264	HA	Finland	2009-Nov-09	A/Finland/696/2009		Other Database Import	Ikonen,N.; Haanpaa,M.; Ronkko,E.; Lyytikainen,O.; Kuusi,M.; Ruutu,P.; Kallio-Kokko,H.; Mannonen,L.; Lappalainen,M.; Ziegler,T.; Julkunen,I.
EPI_ISL_66677	EPI232929	HA	Japan	2009-Nov-09	A/KITAKYUSYU/22/2009		National Institute of Infectious Diseases (NIID)	Ujike,Makoto; Kato,Yumiko; Oguchi,Akio; Fujita,Nobuyuki; Obuchi,Masatsugu; Tashiro,Masato; Odagir,Takato
EPI_ISL_65001	EPI227695	HA	United States	2009-Nov-09	A/Maryland/31/2009	Maryland Department of Health and Mental Hygiene	Centers for Disease Control and Prevention
EPI_ISL_71961	EPI250032	HA	United States	2009-Nov-09	A/Maryland/38/2009	U.S. Air Force School of Aerospace Medicine	Centers for Disease Control and Prevention
EPI_ISL_71400	EPI247366	HA	United States	2009-Nov-09	A/Minnesota/40/2009	Minnesota Department of Health	Centers for Disease Control and Prevention
EPI_ISL_70766	EPI245468	HA	United States	2009-Nov-09	A/Pensacola/INS40/2009		Other Database Import	The NIAID Influenza Genome Sequencing Consortium
EPI_ISL_75800	EPI266064	HA	Russian Federation	2009-Nov-09	A/Moscowoblast/CRIE-STV/2009		Other Database Import	Yatsyshina,S.; Minenko,A.; Praded,M.; Braslavskaya,S.; Kudryavtseva,A.; Shipulin,G.
EPI_ISL_84667	EPI297068	HA	China	2009-Nov-10	A/Jiangsu/S62/2009		Other Database Import	Luo,P.; Qi,X.; Cui,L.; Jiao,Y.; Tang,F.; Wang,H.
EPI_ISL_71386	EPI247328	HA	Japan	2009-Nov-10	A/Japan/4081/2009	U.S. Air Force School of Aerospace Medicine	Centers for Disease Control and Prevention
EPI_ISL_75801	EPI266056	HA	Russian Federation	2009-Nov-10	A/Yaroslavl/CRIE-CHMV/2009		Other Database Import	Yatsyshina,S.; Minenko,A.; Praded,M.; Braslavskaya,S.; Kudryavtseva,A.; Shipulin,G.
EPI_ISL_75136	EPI258646	HA	Denmark	2009-Nov-10	A/Hvidovre/INS139/2009		Other Database Import	The NIAID Influenza Genome Sequencing Consortium
EPI_ISL_71353	EPI247230	HA	United States	2009-Nov-10	A/Arkansas/10/2009	Arkansas Department of Health	Centers for Disease Control and Prevention
EPI_ISL_76902	EPI271435	HA	United States	2009-Nov-10	A/Pensacola/INS210/2009		Other Database Import	The NIAID Influenza Genome Sequencing Consortium
EPI_ISL_74659	EPI256534	HA	China	2009-Nov-10	A/Sichuan-Jiangyang/SWL1165/2009		WHO Chinese National Influenza Center	Yu Lan,Zi Li,Xiyan Li,Xiang Zhao,Yanhui Cheng,minju Tan,Xinwan Li,Lei Yang,Shumei Zou,Leying Wen,Dayan Wang,Dexin Li,Yuelong Shu
EPI_ISL_69011	EPI240341	HA	United States	2009-Nov-10	A/Illinois/19/2009	Illinois Department of Public Health-Chicago	Centers for Disease Control and Prevention
EPI_ISL_66280	EPI347043	HA	United States	2009-Nov-10	A/Maine/09/2009	Maine Health and Environmental Testing Laboratory	Centers for Disease Control and Prevention
EPI_ISL_74626	EPI256374	HA	China	2009-Nov-10	A/Beijing-Huairou/SWL11005/2009		WHO Chinese National Influenza Center	Yu Lan,Zi Li,Xiyan Li,Xiang Zhao,Yanhui Cheng,minju Tan,Xinwan Li,Lei Yang,Shumei Zou,Leying Wen,Dayan Wang,Dexin Li,Yuelong Shu
EPI_ISL_84666	EPI297067	HA	China	2009-Nov-10	A/Jiangsu/S61/2009		Other Database Import	Luo,P.; Qi,X.; Cui,L.; Tang,F.; Wang,H.
EPI_ISL_68768	EPI239660	HA	United States	2009-Nov-10	A/Kentucky/22/2009	Kentucky Division of Laboratory Services	Centers for Disease Control and Prevention
EPI_ISL_79125	EPI278384	HA	Ghana	2009-Nov-11	A/Ghana/FS-1921/2009	University of Ghana	National Institute for Medical Research
EPI_ISL_79124	EPI278382	HA	Ghana	2009-Nov-11	A/Ghana/FS-1926/2009	University of Ghana	National Institute for Medical Research
EPI_ISL_83439	EPI292240	HA	Finland	2009-Nov-11	A/Finland/668/2009		Other Database Import	Ikonen,N.; Haanpaa,M.; Ronkko,E.; Lyytikainen,O.; Kuusi,M.; Ruutu,P.; Kallio-Kokko,H.; Mannonen,L.; Lappalainen,M.; Ziegler,T.; Julkunen,I.
EPI_ISL_100905	EPI347972	HA	China	2009-Nov-11	A/Shenzhen/90/2009		Other Database Import	Wu,C.; Cheng,X.; Wang,X.; Lv,X.; Yang,F.; Liu,T.; Fang,S.; Zhang,R.; Cheng,J.
EPI_ISL_154105	EPI500718	HA	Portugal	2009-Nov-11	A/Portugal/41/2009	Hospital de Curry Cabral	Instituto Nacional de Saude	Correia, V.; Santos, L.A.; Giria, M.
EPI_ISL_100901	EPI347968	HA	China	2009-Nov-11	A/Shenzhen/1266/2009		Other Database Import	Wu,C.; Cheng,X.; Wang,X.; Lv,X.; Yang,F.; Liu,T.; Fang,S.; Zhang,R.; Cheng,J.
EPI_ISL_101158	EPI348106	HA	China	2009-Nov-11	A/Shenzhen/78/2009		Other Database Import	Wu,C.; Cheng,X.; Wang,X.; Lv,X.; Yang,F.; Liu,T.; Fang,S.; Zhang,R.; Cheng,J.
EPI_ISL_100902	EPI347969	HA	China	2009-Nov-11	A/Shenzhen/1323/2009		Other Database Import	Wu,C.; Cheng,X.; Wang,X.; Lv,X.; Yang,F.; Liu,T.; Fang,S.; Zhang,R.; Cheng,J.
EPI_ISL_71354	EPI247233	HA	Bangladesh	2009-Nov-11	A/Bangladesh/2001/2009	Institute of Epidemiology Disease Control and Research (IEDCR) & Bangladesh National Influenza Centre (NIC)	Centers for Disease Control and Prevention
EPI_ISL_91049	EPI320442	HA	China	2009-Nov-11	A/Changchun/01/2009		Other Database Import	Zhu,X.; Yu,Z.; Gao,Y.; Xia,X.
EPI_ISL_65887	EPI230121	HA	Japan	2009-Nov-11	A/NIIGATA/1459/2009		National Institute of Infectious Diseases (NIID)	Ujike,Makoto; Kato,Yumiko; Oguchi,Akio; Fujita,Nobuyuki; Obuchi,Masatsugu; Tashiro,Masato; Odagir,Takato
EPI_ISL_101159	EPI348107	HA	China	2009-Nov-11	A/Shenzhen/80/2009		Other Database Import	Wu,C.; Cheng,X.; Wang,X.; Lv,X.; Yang,F.; Liu,T.; Fang,S.; Zhang,R.; Cheng,J.
EPI_ISL_75147	EPI258734	HA	Denmark	2009-Nov-11	A/Odense/INS143/2009		Other Database Import	The NIAID Influenza Genome Sequencing Consortium
EPI_ISL_154107	EPI500722	HA	Portugal	2009-Nov-11	A/Portugal/46/2009	Hospital de Curry Cabral	Instituto Nacional de Saude	Correia, V.; Santos, L.A.; Giria, M.
EPI_ISL_100862	EPI347945	HA	China	2009-Nov-11	A/Shenzhen/A3/2009		Other Database Import	Wu,C.; Cheng,X.; Wang,X.; Lv,X.; Yang,F.; Liu,T.; Fang,S.; Zhang,R.; Cheng,J.
EPI_ISL_65956	EPI230208	HA	Sweden	2009-Nov-12	A/Stockholm/109/2009		Swedish Institute for Infectious Disease Control
EPI_ISL_76912	EPI271515	HA	United States	2009-Nov-12	A/SanDiego/INS217/2009		Other Database Import	The NIAID Influenza Genome Sequencing Consortium
EPI_ISL_145299	EPI466025	HA	Finland	2009-Nov-12	A/Finland/719/2009(H1N1)	Helsingin-Uusimaa Labotariokeskus	Institute for Molecular Medicine Finland (FIMM)	Lakspere, Triin; Kallio-Kokko, Hannimari; Kantele, Anu; Mattila, Pirkko; Almusa, Henrikki; Kakkola, Laura; Ikonen, Niina; Tynell, Janne; Julkunen, Ilkka; Kainov, Denis
EPI_ISL_73807	EPI254085	HA	United States	2009-Nov-12	A/Texas/JMS367/2009		Other Database Import	The NIAID Influenza Genome Sequencing Consortium
EPI_ISL_67097	EPI234598	HA	Japan	2009-Nov-12	A/KITAKYUSYU/24/2009	Kitakyusyu City Institute of Enviromental Sciences	National Institute of Infectious Diseases (NIID)	Ujike,Makoto; Kato,Yumiko; Oguchi,Akio; Fujita,Nobuyuki; Obuchi,Masatsugu; Tashiro,Masato; Odagiri,Takato
EPI_ISL_76891	EPI271347	HA	United States	2009-Nov-12	A/DistrictofColumbia/INS227/2009		Other Database Import	The NIAID Influenza Genome Sequencing Consortium
EPI_ISL_75731	EPI263425	HA	Singapore	2009-Nov-12	A/Singapore/GP4309/2009		Other Database Import	Phuah,S.P.; Meng,S.; Teo,M.L.; Yong,T.Y.; Loh,P.L.; Quek,D.; Ho,Y.L.; Tan,Y.L.; Cui,L.
EPI_ISL_108534	EPI360083	HA	China	2009-Nov-12	A/Tianjinheping/SWL313/2009		Other Database Import	Li,X.; Kong,M.; Chen,J.; Su,X.; Ding,J.; Zou,M.; Guo,L.
EPI_ISL_83449	EPI292250	HA	Finland	2009-Nov-12	A/Finland/682/2009		Other Database Import	Ikonen,N.; Haanpaa,M.; Ronkko,E.; Lyytikainen,O.; Kuusi,M.; Ruutu,P.; Kallio-Kokko,H.; Mannonen,L.; Lappalainen,M.; Ziegler,T.; Julkunen,I.
EPI_ISL_76100	EPI267053	HA	China	2009-Nov-13	A/Hualong/SWL1347/2009		Other Database Import	Guo,Y.; Guo,W.; Jiang,H.; Seng,M.; Feng,D.; Xu,J.; Zhao,J.
EPI_ISL_75802	EPI266078	HA	Russian Federation	2009-Nov-13	A/Ulyanovsk/CRIE-KLA/2009		Other Database Import	Yatsyshina,S.; Minenko,A.; Praded,M.; Braslavskaya,S.; Kudryavtseva,A.; Shipulin,G.
EPI_ISL_96315	EPI336291	HA	United Kingdom	2009-Nov-13	A/England/94720002/2009		Other Database Import	Galiano,M.C.; Agapow,P.-M.; Thompson,C.; Ellis,J.; Zambon,M.; Agapow,P.M.
EPI_ISL_73505	EPI252794	HA	United States	2009-Nov-13	A/Texas/JMS369/2009		Other Database Import	The NIAID Influenza Genome Sequencing Consortium
EPI_ISL_78852	EPI278009	HA	Haiti	2009-Nov-13	A/PortAuPrince/WR2294T/2009		Other Database Import	Houng,H.-S.; Zhou,Y.; Lysons,A.; Kuschner,R.A.
EPI_ISL_70273	EPI243771	HA	United States	2009-Nov-13	A/Arkansas/09/2009	Arkansas Department of Health	Centers for Disease Control and Prevention
EPI_ISL_73684	EPI253701	HA	Germany	2009-Nov-13	A/Bayern/107/2009	Robert-Koch-Institute	Robert-Koch-Institute	Biere,Barbara; Schweiger,Brunhilde
EPI_ISL_96318	EPI336294	HA	United Kingdom	2009-Nov-13	A/England/94700028/2009		Other Database Import	Galiano,M.C.
EPI_ISL_96320	EPI336296	HA	United Kingdom	2009-Nov-13	A/England/94700021/2009		Other Database Import	Galiano,M.C.
EPI_ISL_73507	EPI252810	HA	United States	2009-Nov-14	A/Texas/JMS371/2009		Other Database Import	The NIAID Influenza Genome Sequencing Consortium
EPI_ISL_68475	EPI238359	HA	Ukraine	2009-Nov-14	A/Chernihiv/857/2009	Institute of Epidemiology and Infectious Diseases AMS of Ukraine	National Institute for Medical Research
EPI_ISL_71507	EPI247802	HA	United States	2009-Nov-15	A/Wisconsin/629-D00128/2009		Other Database Import	The NIAID Influenza Genome Sequencing Consortium
EPI_ISL_96257	EPI336233	HA	United Kingdom	2009-Nov-15	A/England/925/2009		Other Database Import	Galiano,M.C.
EPI_ISL_73508	EPI252818	HA	United States	2009-Nov-15	A/Texas/JMS372/2009		Other Database Import	The NIAID Influenza Genome Sequencing Consortium
EPI_ISL_76230	EPI267688	HA	Netherlands	2009-Nov-15	A/Netherlands/2464b/2009		Other Database Import	The NIAID Influenza Genome Sequencing Consortium
EPI_ISL_76712	EPI270415	HA	United States	2009-Nov-15	A/California/VRDL107/2009		Other Database Import	The NIAID Influenza Genome Sequencing Consortium
EPI_ISL_71568	EPI248290	HA	United States	2009-Nov-15	A/Wisconsin/629-D02060/2009		Other Database Import	The NIAID Influenza Genome Sequencing Consortium
EPI_ISL_68478	EPI238365	HA	Germany	2009-Nov-16	A/Neidersachsen/366/2009	Robert-Koch-Institute	National Institute for Medical Research
EPI_ISL_70463	EPI244265	HA	Japan	2009-Nov-17	A/MIYAZAKI/111/2009	Miyazaki Prefectural Institute for Public Health and Environment	National Institute of Infectious Diseases (NIID)	Ujike,Makoto; Kato,Yumiko; Oguchi,Akio; Fujita,Nobuyuki; Obuchi,Masatsugu; Tashiro,Masato; Odagiri,Takato
EPI_ISL_74848	EPI257280	HA	China	2009-Nov-17	A/Fujian-Gulou/SWL11954/2009		WHO Chinese National Influenza Center	Yu Lan,Zi Li,Xiyan Li,Xiang Zhao,Yanhui Cheng,minju Tan,Xinwan Li,Lei Yang,Shumei Zou,Leying Wen,Dayan Wang,Dexin Li,Yuelong Shu
EPI_ISL_66278	EPI231379	HA	United States	2009-Nov-17	A/Indiana/19/2009	Indiana State Department of Health Laboratories	Centers for Disease Control and Prevention
EPI_ISL_84763	EPI297180	HA	Japan	2009-Nov-17	A/Sendai/TU579/2009		Other Database Import	Furuse,Y.; Suzuki,A.; Oshitani,H.
EPI_ISL_70278	EPI254446	HA	United States	2009-Nov-17	A/Alaska/44/2009	Alaska State Virology Lab	Centers for Disease Control and Prevention
EPI_ISL_76464	EPI269444	HA	Netherlands	2009-Nov-17	A/Netherlands/2243/2009		Other Database Import	The NIAID Influenza Genome Sequencing Consortium
EPI_ISL_71183	EPI246321	HA	United Kingdom	2009-Nov-17	A/ENG/94780019/2009	Microbiology Services Colindale, Public Health England	Microbiology Services Colindale, Public Health England	Galiano,M.
EPI_ISL_84768	EPI297185	HA	Japan	2009-Nov-17	A/Sendai/TU587/2009		Other Database Import	Furuse,Y.; Suzuki,A.; Oshitani,H.
EPI_ISL_84764	EPI297181	HA	Japan	2009-Nov-17	A/Sendai/TU589/2009		Other Database Import	Furuse,Y.; Suzuki,A.; Oshitani,H.
EPI_ISL_79718	EPI280332	HA	United States	2009-Nov-17	A/Tennessee/21/2009	Vanderbilt University	Centers for Disease Control and Prevention
EPI_ISL_96289	EPI336265	HA	United Kingdom	2009-Nov-17	A/Scotland/81/2009		Other Database Import	Galiano,M.C.
EPI_ISL_84766	EPI297183	HA	Japan	2009-Nov-17	A/Sendai/TU582/2009		Other Database Import	Furuse,Y.; Suzuki,A.; Oshitani,H.
EPI_ISL_66513	EPI232318	HA	Nepal	2009-Nov-18	A/KathmanduBGN/15-2/2009	Headquarters British Gurkhas Nepal	National Institute for Medical Research
EPI_ISL_76014	EPI266472	HA	China	2009-Nov-18	A/Guangdong/1071/2009		Other Database Import	Guan,D.; Zou,L.; Xiao,H.; Zhang,X.; Ni,H.; Ke,C.; Li,H.; Zhu,X.; Hou,N.
EPI_ISL_75817	EPI265999	HA	Russian Federation	2009-Nov-18	A/Yakutsk/CRIE-EAV/2009		Other Database Import	Yatsyshina,S.; Minenko,A.; Voloshina,P.; Praded,M.; Braslavskaya,S.; Kudryavtseva,A.; Shipulin,G.
EPI_ISL_69031	EPI347017	HA	United States	2009-Nov-18	A/Utah/57/2009	Utah Department of Health	Centers for Disease Control and Prevention
EPI_ISL_71201	EPI246339	HA	United Kingdom	2009-Nov-18	A/ENG/94780021/2009	Microbiology Services Colindale, Public Health England	Microbiology Services Colindale, Public Health England	Galiano,M.
EPI_ISL_67580	EPI235546	HA	Algeria	2009-Nov-18	A/Algeria/G34/2009	Institut Pasteur d'Algerie	National Institute for Medical Research
EPI_ISL_67579	EPI235545	HA	Algeria	2009-Nov-18	A/Algeria/G32/2009	Institut Pasteur d'Algerie	National Institute for Medical Research
EPI_ISL_75829	EPI266011	HA	Russian Federation	2009-Nov-19	A/St.Petersburg/CRIE-VMN/2009		Other Database Import	Yatsyshina,S.; Minenko,A.; Voloshina,P.; Praded,M.; Braslavskaya,S.; Kudryavtseva,A.; Shipulin,G.
EPI_ISL_76015	EPI266474	HA	China	2009-Nov-19	A/Guangdong/1075/2009		Other Database Import	Guan,D.; Zou,L.; Xiao,H.; Zhang,X.; Ni,H.; Ke,C.; Li,H.; Zhu,X.; Hou,N.
EPI_ISL_78850	EPI277993	HA	Mexico	2009-Nov-19	A/MexicoCity/WR1765N/2009		Other Database Import	Houng,H.-S.; Zhou,Y.; Lysons,A.; Kuschner,R.A.
EPI_ISL_78825	EPI277793	HA	Jordan	2009-Nov-19	A/Amman/WR1335T/2009		Other Database Import	Houng,H.-S.; Zhou,Y.; Lysons,A.; Kuschner,R.A.
EPI_ISL_76845	EPI271006	HA	Austria	2009-Nov-19	A/Vienna/INS291/2009		Other Database Import	The NIAID Influenza Genome Sequencing Consortium
EPI_ISL_76836	EPI270934	HA	Germany	2009-Nov-19	A/Bonn/INS277/2009		Other Database Import	The NIAID Influenza Genome Sequencing Consortium
EPI_ISL_70459	EPI244260	HA	China	2009-Nov-19	A/Guangdong-yuncheng/SWL51/2009	WHO Chinese National Influenza Center	National Institute of Infectious Diseases (NIID)	Ujike,Makoto; Kato,Yumiko; Oguchi,Akio; Fujita,Nobuyuki; Obuchi,Masatsugu; Tashiro,Masato; Odagiri,Takato
EPI_ISL_74648	EPI256486	HA	China	2009-Nov-19	A/Sichuan-Jinniu/SWL446/2009		WHO Chinese National Influenza Center	Yu Lan,Zi Li,Xiyan Li,Xiang Zhao,Yanhui Cheng,minju Tan,Xinwan Li,Lei Yang,Shumei Zou,Leying Wen,Dayan Wang,Dexin Li,Yuelong Shu
EPI_ISL_76022	EPI266488	HA	China	2009-Nov-19	A/Guangdong/1252/2009		Other Database Import	Guan,D.; Zou,L.; Xiao,H.; Zhang,X.; Ni,H.; Ke,C.; Li,H.; Zhu,X.; Hou,N.
EPI_ISL_70280	EPI243789	HA	United States	2009-Nov-19	A/Oregon/37/2009	Oregon Public Health Laboratory	Centers for Disease Control and Prevention
EPI_ISL_76012	EPI266468	HA	China	2009-Nov-20	A/Guangdong/1069/2009		Other Database Import	Guan,D.; Zou,L.; Xiao,H.; Zhang,X.; Ni,H.; Ke,C.; Li,H.; Zhu,X.; Hou,N.
EPI_ISL_75850	EPI266032	HA	Russian Federation	2009-Nov-20	A/Orel/CRIE-AAP/2009		Other Database Import	Yatsyshina,S.; Minenko,A.; Voloshina,P.; Praded,M.; Braslavskaya,S.; Kudryavtseva,A.; Shipulin,G.
EPI_ISL_70471	EPI244281	HA	Japan	2009-Nov-20	A/WAKAYAMA/291/2009	Wakayama Prefectural Research Center of Environment and Public Health	National Institute of Infectious Diseases (NIID)	Ujike,Makoto; Kato,Yumiko; Oguchi,Akio; Fujita,Nobuyuki; Obuchi,Masatsugu; Tashiro,Masato; Odagiri,Takato
EPI_ISL_78807	EPI277649	HA	Kyrgyzstan	2009-Nov-20	A/Bishkek/WR0882N/2009		Other Database Import	Houng,H.-S.; Zhou,Y.; Lysons,A.; Kuschner,R.A.
EPI_ISL_76488	EPI290935	HA	Poland	2009-Nov-20	A/Gdansk/037/2009		Other Database Import	Nidzworski,D.; Gromadzka,B.; Szewczyk,B.
EPI_ISL_83419	EPI292220	HA	Finland	2009-Nov-20	A/Finland/646/2009		Other Database Import	Ikonen,N.; Haanpaa,M.; Ronkko,E.; Lyytikainen,O.; Kuusi,M.; Ruutu,P.; Kallio-Kokko,H.; Mannonen,L.; Lappalainen,M.; Ziegler,T.; Julkunen,I.
EPI_ISL_76023	EPI266490	HA	China	2009-Nov-20	A/Guangdong/1260/2009		Other Database Import	Guan,D.; Zou,L.; Xiao,H.; Zhang,X.; Ni,H.; Ke,C.; Li,H.; Zhu,X.; Hou,N.
EPI_ISL_87440	EPI307263	HA	Taiwan	2009-Nov-20	A/Taiwan/2253/2009		Other Database Import	Yang,J.-R.; Wu,H.-S.; Liu,M.-T.
EPI_ISL_70279	EPI243786	HA	Hong Kong (SAR)	2009-Nov-21	A/HongKong/34360/2009	Government Virus Unit	Centers for Disease Control and Prevention
EPI_ISL_89019	EPI313291	HA	France	2009-Nov-21	A/Lyon/47.942/2009		Other Database Import	Ottmann,M.; Erny,A.; Traversier,A.; Rivat,N.; Lines,L.; Sabatier,M.; Valette,M.; Escuret,V.; Bouscambert-Duchamp,M.; Caro,V.; Barthelemy,M.; Casalegno,J.-S.; Ferraris,O.; Lina,B.; Prog-Victoir,E.
EPI_ISL_73509	EPI252826	HA	United States	2009-Nov-21	A/Texas/JMS373/2009		Other Database Import	The NIAID Influenza Genome Sequencing Consortium
EPI_ISL_66013	EPI230273	HA	China	2009-Nov-21	A/HunanKaifu/SWL4142/2009		Other Database Import	Zhang,R.S.; Ou,X.H.; Tian,B.; Yuan,J.
EPI_ISL_96293	EPI336269	HA	United Kingdom	2009-Nov-21	A/England/851/2009		Other Database Import	Galiano,M.C.
EPI_ISL_67115	EPI234616	HA	Japan	2009-Nov-21	A/YAMAGUCHI/217/2009	Yamaguchi Prefectural Institute of Public Health and Environment	National Institute of Infectious Diseases (NIID)	Ujike,Makoto; Kato,Yumiko; Oguchi,Akio; Fujita,Nobuyuki; Obuchi,Masatsugu; Tashiro,Masato; Odagiri,Takato
EPI_ISL_67436	EPI235361	HA	Russian Federation	2009-Nov-22	A/Tomsk/06/2009		Other Database Import	Susloparov,I.M.; Durymanov,A.G.; Shestopalov,A.M.; Drozdov,I.G.
EPI_ISL_74854	EPI257304	HA	China	2009-Nov-23	A/Hunan-Hecheng/SWL1616/2009		WHO Chinese National Influenza Center	Yu Lan,Zi Li,Xiyan Li,Xiang Zhao,Yanhui Cheng,minju Tan,Xinwan Li,Lei Yang,Shumei Zou,Leying Wen,Dayan Wang,Dexin Li,Yuelong Shu
EPI_ISL_71547	EPI248122	HA	United States	2009-Nov-23	A/Wisconsin/629-D01330/2009		Other Database Import	The NIAID Influenza Genome Sequencing Consortium
EPI_ISL_66783	EPI233091	HA	New Zealand	2009-Nov-23	A/AUCKLAND/532/2009	Auckland Healthcare	WHO Collaborating Centre for Reference and Research on Influenza	Yi-Mo Deng, Pina Iannello, Joanne Ernest, Natalie Caldwell &amp; Naomi Komadina
EPI_ISL_67578	EPI235544	HA	Belgium	2009-Nov-23	A/Belgium/G4405/2009	Scientific Institute of Public Health	National Institute for Medical Research
EPI_ISL_90150	EPI317165	HA	Morocco	2009-Nov-23	A/Morocco/22/2009	Institut National d Hygiene, Ministere de la sante sante	National Institute of Hygien	Hassan Ihazmade , Amal Barakat
EPI_ISL_71969	EPI250052	HA	China	2009-Nov-23	A/Guangdong/1748/2009		Other Database Import	Guan,D.W.; Zou,L.R.; Xiao,H.; Zhang,X.; Ke,C.W.; Li,H.; Zheng,H.Y.; Liao,J.Z.
EPI_ISL_71975	EPI250064	HA	China	2009-Nov-23	A/Guangdong/2282/2009		Other Database Import	Guan,D.W.; Zou,L.R.; Xiao,H.; Zhang,X.; Ke,C.W.; Li,H.; Zheng,H.Y.; Liao,J.Z.
EPI_ISL_76467	EPI269468	HA	Netherlands	2009-Nov-23	A/Netherlands/2445b/2009		Other Database Import	The NIAID Influenza Genome Sequencing Consortium
EPI_ISL_71509	EPI247818	HA	United States	2009-Nov-23	A/Wisconsin/629-D00134/2009		Other Database Import	The NIAID Influenza Genome Sequencing Consortium
EPI_ISL_75794	EPI266067	HA	Russian Federation	2009-Nov-23	A/Moscowoblast/CRIE-KMA/2009		Other Database Import	Yatsyshina,S.; Minenko,A.; Praded,M.; Braslavskaya,S.; Kudryavtseva,A.; Shipulin,G.
EPI_ISL_77853	EPI274801	HA	Germany	2009-Nov-23	A/Frankfurt/INS301/2009		Other Database Import	The NIAID Influenza Genome Sequencing Consortium
EPI_ISL_93095	EPI323647	HA	United Kingdom	2009-Nov-23	A/England/854/2009		Other Database Import	Baillie,G.J.; Galiano,M.; Chiam,R.; Gall,A.; Palser,A.; Watson,S.; Lennard,N.; Moule,S.; Ormond,D.; Quail,M.; Agapow,P.-M.; Platt,S.; Myers,R.; Underwood,A.; Rambaut,A.; Green,J.; Pybus,O.; Kellam,P.; Zambon,M.
EPI_ISL_87441	EPI307264	HA	Taiwan	2009-Nov-23	A/Taiwan/7949/2009		Other Database Import	Yang,J.-R.; Wu,H.-S.; Liu,M.-T.
EPI_ISL_75834	EPI266016	HA	Russian Federation	2009-Nov-24	A/Tambov/CRIE-SPN/2009		Other Database Import	Yatsyshina,S.; Minenko,A.; Voloshina,P.; Praded,M.; Braslavskaya,S.; Kudryavtseva,A.; Shipulin,G.
EPI_ISL_71865	EPI249710	HA	United States	2009-Nov-24	A/Texas/JMS376/2009		Other Database Import	The NIAID Influenza Genome Sequencing Consortium
EPI_ISL_68777	EPI239678	HA	United States	2009-Nov-24	A/Colorado/15/2009	Colorado Department of Health Lab	Centers for Disease Control and Prevention
EPI_ISL_78768	EPI277389	HA	Spain	2009-Nov-24	A/Madrid/INS407/2009		Other Database Import	The NIAID Influenza Genome Sequencing Consortium
EPI_ISL_76017	EPI266478	HA	China	2009-Nov-24	A/Guangdong/1083/2009		Other Database Import	Guan,D.; Zou,L.; Xiao,H.; Zhang,X.; Ni,H.; Ke,C.; Li,H.; Zhu,X.; Hou,N.
EPI_ISL_75811	EPI266063	HA	Russian Federation	2009-Nov-24	A/Ivanovo/CRIE-RNA/2009		Other Database Import	Yatsyshina,S.; Minenko,A.; Praded,M.; Braslavskaya,S.; Kudryavtseva,A.; Shipulin,G.
EPI_ISL_76714	EPI270431	HA	United States	2009-Nov-24	A/California/VRDL109/2009		Other Database Import	The NIAID Influenza Genome Sequencing Consortium
EPI_ISL_76716	EPI270447	HA	United States	2009-Nov-24	A/California/VRDL111/2009		Other Database Import	The NIAID Influenza Genome Sequencing Consortium
EPI_ISL_96275	EPI336251	HA	United Kingdom	2009-Nov-24	A/England/863/2009		Other Database Import	Galiano,M.C.
EPI_ISL_96274	EPI336250	HA	United Kingdom	2009-Nov-24	A/England/864/2009		Other Database Import	Galiano,M.C.
EPI_ISL_65945	EPI230191	HA	Sweden	2009-Nov-24	A/Stockholm/107/2009		Swedish Institute for Infectious Disease Control
EPI_ISL_69056	EPI240592	HA	Japan	2009-Nov-24	A/HIROSHIMA-C/395/2009	Hiroshima City Institute of Public Health	National Institute of Infectious Diseases (NIID)	Ujike,Makoto; Kato,Yumiko; Oguchi,Akio; Fujita,Nobuyuki; Obuchi,Masatsugu; Tashiro,Masato; Odagiri,Takato
EPI_ISL_66011	EPI230271	HA	China	2009-Nov-24	A/HunanChangsha/SWL4346/2009		Other Database Import	Zhang,R.S.; Ou,X.H.; Tian,B.; Yuan,J.
EPI_ISL_75091	EPI258286	HA	Denmark	2009-Nov-24	A/Aarhus/INS116/2009		Other Database Import	The NIAID Influenza Genome Sequencing Consortium
EPI_ISL_76846	EPI271014	HA	Austria	2009-Nov-24	A/Vienna/INS293/2009		Other Database Import	The NIAID Influenza Genome Sequencing Consortium
EPI_ISL_80276	EPI283296	HA	China	2009-Nov-25	A/Jinhua/01/2009		Other Database Import	Wu,B.; Mao,H.; Chen,Y.; Chen,Z.; Fang,Q.
EPI_ISL_71291	EPI246884	HA	United States	2009-Nov-25	A/NewYork/6810/2009		Other Database Import	The NIAID Influenza Genome Sequencing Consortium
EPI_ISL_74839	EPI257244	HA	China	2009-Nov-25	A/Beijing-Xicheng/SWL11626/2009		WHO Chinese National Influenza Center	Yu Lan,Zi Li,Xiyan Li,Xiang Zhao,Yanhui Cheng,minju Tan,Xinwan Li,Lei Yang,Shumei Zou,Leying Wen,Dayan Wang,Dexin Li,Yuelong Shu
EPI_ISL_74846	EPI257272	HA	China	2009-Nov-25	A/Guangdong-Haizhu/SWL1644/2009		WHO Chinese National Influenza Center	Yu Lan,Zi Li,Xiyan Li,Xiang Zhao,Yanhui Cheng,minju Tan,Xinwan Li,Lei Yang,Shumei Zou,Leying Wen,Dayan Wang,Dexin Li,Yuelong Shu
EPI_ISL_93093	EPI323639	HA	United Kingdom	2009-Nov-25	A/England/859/2009		Other Database Import	Baillie,G.J.; Galiano,M.; Chiam,R.; Gall,A.; Palser,A.; Watson,S.; Lennard,N.; Moule,S.; Ormond,D.; Quail,M.; Agapow,P.-M.; Platt,S.; Myers,R.; Underwood,A.; Rambaut,A.; Green,J.; Pybus,O.; Kellam,P.; Zambon,M.
EPI_ISL_123261	EPI382089	HA	Japan	2009-Nov-25	A/Gunma/267/2009		Other Database Import	Obuchi,M.; Toda,S.; Tsukagoshi,H.; Oogane,T.; Abiko,C.; Funatogawa,K.; Mizuta,K.; Shirabe,K.; Kozawa,K.; Noda,M.; Kimura,H.; Tashiro,M.
EPI_ISL_75819	EPI266001	HA	Russian Federation	2009-Nov-26	A/Volgograd/CRIE-VAA/2009		Other Database Import	Yatsyshina,S.; Minenko,A.; Voloshina,P.; Praded,M.; Braslavskaya,S.; Kudryavtseva,A.; Shipulin,G.
EPI_ISL_75825	EPI266007	HA	Russian Federation	2009-Nov-26	A/Tver/CRIE-ZC/2009		Other Database Import	Yatsyshina,S.; Minenko,A.; Voloshina,P.; Praded,M.; Braslavskaya,S.; Kudryavtseva,A.; Shipulin,G.
EPI_ISL_77881	EPI275025	HA	Spain	2009-Nov-26	A/Madrid/INS299/2009		Other Database Import	The NIAID Influenza Genome Sequencing Consortium
EPI_ISL_66749	EPI233016	HA	Japan	2009-Nov-26	A/YAMAGUCHI/230/2009		National Institute of Infectious Diseases (NIID)	Ujike,Makoto; Kato,Yumiko; Oguchi,Akio; Fujita,Nobuyuki; Obuchi,Masatsugu; Tashiro,Masato; Odagir,Takato
EPI_ISL_96254	EPI336230	HA	United Kingdom	2009-Nov-26	A/England/919/2009		Other Database Import	Galiano,M.C.
EPI_ISL_74776	EPI257036	HA	Japan	2009-Nov-27	A/Nagasaki/HA-64/2009		Other Database Import	Kawano,H.; Kobayashi,N.
EPI_ISL_75092	EPI258294	HA	Denmark	2009-Nov-27	A/Aarhus/INS118/2009		Other Database Import	The NIAID Influenza Genome Sequencing Consortium
EPI_ISL_71541	EPI248074	HA	United States	2009-Nov-27	A/Wisconsin/629-D00970/2009		Other Database Import	The NIAID Influenza Genome Sequencing Consortium
EPI_ISL_77248	EPI272387	HA	Japan	2009-Nov-27	A/AICHI/1222/2009	Aichi Prefectural Institute of Public Health	National Institute of Infectious Diseases (NIID)	Fujisaki,Seiichiro; Kim,Namhee; Tahiro,Masato; Odagiri,Takato'
EPI_ISL_164108	EPI535962	HA	France	2009-Nov-27	A/LanguedocRoussillon/1466/2009		Institut Pasteur	Barbezange, Cyril
EPI_ISL_73512	EPI252850	HA	United States	2009-Nov-28	A/Texas/JMS381/2009		Other Database Import	The NIAID Influenza Genome Sequencing Consortium
EPI_ISL_76866	EPI271147	HA	Denmark	2009-Nov-28	A/Aarhus/INS254/2009		Other Database Import	The NIAID Influenza Genome Sequencing Consortium
EPI_ISL_74856	EPI257312	HA	China	2009-Nov-29	A/Sichuan-Wuhou/SWL4401/2009		WHO Chinese National Influenza Center	Yu Lan,Zi Li,Xiyan Li,Xiang Zhao,Yanhui Cheng,minju Tan,Xinwan Li,Lei Yang,Shumei Zou,Leying Wen,Dayan Wang,Dexin Li,Yuelong Shu
EPI_ISL_74857	EPI257316	HA	China	2009-Nov-29	A/Sichuan-Wuhou/SWL4402/2009		WHO Chinese National Influenza Center	Yu Lan,Zi Li,Xiyan Li,Xiang Zhao,Yanhui Cheng,minju Tan,Xinwan Li,Lei Yang,Shumei Zou,Leying Wen,Dayan Wang,Dexin Li,Yuelong Shu
EPI_ISL_71553	EPI248170	HA	United States	2009-Nov-29	A/Wisconsin/629-D01434/2009		Other Database Import	The NIAID Influenza Genome Sequencing Consortium
EPI_ISL_71558	EPI248210	HA	United States	2009-Nov-29	A/Wisconsin/629-D01528/2009		Other Database Import	The NIAID Influenza Genome Sequencing Consortium
EPI_ISL_75792	EPI266065	HA	Russian Federation	2009-Nov-30	A/Perm/CRIE-ZTS/2009		Other Database Import	Yatsyshina,S.; Minenko,A.; Praded,M.; Braslavskaya,S.; Kudryavtseva,A.; Shipulin,G.
EPI_ISL_175384	EPI576230	HA	Germany	2009-Nov-30	A/Thueringen/201/2009		Robert-Koch-Institute	Wedde, M.; Schweiger, B.
EPI_ISL_70269	EPI243759	HA	Russian Federation	2009-Nov-30	A/Belgorod/01/2009	Russian Academy of Medical Sciences	Centers for Disease Control and Prevention
EPI_ISL_77894	EPI275097	HA	Germany	2009-Nov-30	A/Munich/INS363/2009		Other Database Import	The NIAID Influenza Genome Sequencing Consortium
EPI_ISL_79131	EPI278396	HA	Ghana	2009-Nov-30	A/Ghana/FS-2328/2009	University of Ghana	National Institute for Medical Research
EPI_ISL_79216	EPI278564	HA	Slovakia	2009-Nov-30	A/Slovakia/838/2009	National Public Health Institute of Slovakia	National Institute for Medical Research
EPI_ISL_70268	EPI243756	HA	Russian Federation	2009-Nov-30	A/StPetersburg/59/2009	Russian Academy of Medical Sciences	Centers for Disease Control and Prevention
EPI_ISL_70271	EPI243765	HA	Russian Federation	2009-Nov-30	A/Voronezh/01/2009	Russian Academy of Medical Sciences	Centers for Disease Control and Prevention
EPI_ISL_75734	EPI263431	HA	Singapore	2009-Dec-01	A/Singapore/GP4556/2009		Other Database Import	Phuah,S.P.; Meng,S.; Teo,M.L.; Loh,P.L.; Yong,T.Y.; Quek,D.; Ho,Y.L.; Tang,N.; Cui,L.
EPI_ISL_71285	EPI246836	HA	United States	2009-Dec-01	A/NewYork/6669/2009		Other Database Import	The NIAID Influenza Genome Sequencing Consortium
EPI_ISL_68752	EPI239616	HA	United States	2009-Dec-01	A/NewHampshire/27/2009	New Hampshire Public Health Laboratories	Centers for Disease Control and Prevention
EPI_ISL_75211	EPI259027	HA	India	2009-Dec-01	A/Pune/NIV21123/2009		Other Database Import	Mullick,J.; Potdar,V.A.; Chadha,M.; Payyapilly,B.J.; Keng,S.S.; Cherian,S.S.; Jadhav,S.M.; Mishra,A.C.
EPI_ISL_75209	EPI259025	HA	India	2009-Dec-01	A/Pune/NIV20007/2009		Other Database Import	Mullick,J.; Potdar,V.A.; Chadha,M.; Payyapilly,B.J.; Keng,S.S.; Cherian,S.S.; Jadhav,S.M.; Mishra,A.C.
EPI_ISL_78436	EPI276557	HA	United Kingdom	2009-Dec-01	A/ENG/95100060/2009	Microbiology Services Colindale, Public Health England	Microbiology Services Colindale, Public Health England	Galiano,M.
EPI_ISL_75210	EPI259026	HA	India	2009-Dec-01	A/Pune/NIV21115/2009		Other Database Import	Mullick,J.; Potdar,V.A.; Chadha,M.; Payyapilly,B.J.; Keng,S.S.; Cherian,S.S.; Jadhav,S.M.; Mishra,A.C.
EPI_ISL_78449	EPI276570	HA	United Kingdom	2009-Dec-01	A/SC/102/2009	Microbiology Services Colindale, Public Health England	Microbiology Services Colindale, Public Health England	Galiano,M.
EPI_ISL_69061	EPI240597	HA	Japan	2009-Dec-01	A/ISHIKAWA/566/2009	Ishikawa Prefectural Institute of Public Health and Environmental Science	National Institute of Infectious Diseases (NIID)	Ujike,Makoto; Kato,Yumiko; Oguchi,Akio; Fujita,Nobuyuki; Obuchi,Masatsugu; Tashiro,Masato; Odagiri,Takato
EPI_ISL_67434	EPI235349	HA	Kazakhstan	2009-Dec-01	A/Taraz/01/2009		Other Database Import	Strochkov,V.; Sandybayev,N.; Zaitsev,V.; Mamadaliyev,S.
EPI_ISL_78433	EPI276554	HA	United Kingdom	2009-Dec-01	A/ENG/940/2009	Microbiology Services Colindale, Public Health England	Microbiology Services Colindale, Public Health England	Galiano,M.
EPI_ISL_68767	EPI239657	HA	United States	2009-Dec-01	A/Montana/22/2009	Montana Public Health Laboratory	Centers for Disease Control and Prevention
EPI_ISL_78854	EPI278025	HA	Ethiopia	2009-Dec-01	A/AddisAbaba/WR2848N/2009		Other Database Import	Houng,H.-S.; Zhou,Y.; Lysons,A.; Kuschner,R.A.
EPI_ISL_74859	EPI257324	HA	China	2009-Dec-01	A/Sichuan-Qingyang/SWL11275/2009		WHO Chinese National Influenza Center	Yu Lan,Zi Li,Xiyan Li,Xiang Zhao,Yanhui Cheng,minju Tan,Xinwan Li,Lei Yang,Shumei Zou,Leying Wen,Dayan Wang,Dexin Li,Yuelong Shu
EPI_ISL_71095	EPI246165	HA	China	2009-Dec-01	A/Beijing/22811/2009		Other Database Import	Zhu,R.N.; Qian,Y.; Sun,Y.; Wang,F.; Deng,J.; Zhao,L.Q.
EPI_ISL_78428	EPI276549	HA	United Kingdom	2009-Dec-01	A/SC/98/2009	Microbiology Services Colindale, Public Health England	Microbiology Services Colindale, Public Health England	Galiano,M.
EPI_ISL_83469	EPI292270	HA	Finland	2009-Dec-01	A/Finland/705/2009		Other Database Import	Ikonen,N.; Haanpaa,M.; Ronkko,E.; Lyytikainen,O.; Kuusi,M.; Ruutu,P.; Kallio-Kokko,H.; Mannonen,L.; Lappalainen,M.; Ziegler,T.; Julkunen,I.
EPI_ISL_91086	EPI353746	HA	China	2009-Dec-01	A/Hangzhou/1733/2009		Other Database Import	Li,J.
EPI_ISL_91087	EPI353747	HA	China	2009-Dec-01	A/Hangzhou/1748/2009		Other Database Import	Li,J.
EPI_ISL_91088	EPI353748	HA	China	2009-Dec-01	A/Hangzhou/1756/2009		Other Database Import	Li,J.
EPI_ISL_68756	EPI239626	HA	United States	2009-Dec-01	A/NorthCarolina/57/2009	North Carolina State Laboratory of Public Health	Centers for Disease Control and Prevention
EPI_ISL_78451	EPI276572	HA	United Kingdom	2009-Dec-01	A/ENG/1056/2009	Microbiology Services Colindale, Public Health England	Microbiology Services Colindale, Public Health England	Galiano,M.
EPI_ISL_78855	EPI278033	HA	Ethiopia	2009-Dec-01	A/AddisAbaba/WR2848T/2009		Other Database Import	Houng,H.-S.; Zhou,Y.; Lysons,A.; Kuschner,R.A.
EPI_ISL_78438	EPI276559	HA	United Kingdom	2009-Dec-01	A/ENG/1049/2009	Microbiology Services Colindale, Public Health England	Microbiology Services Colindale, Public Health England	Galiano,M.
EPI_ISL_104874	EPI355228	HA	Pakistan	2009-Dec-02	A/Pakistan/154/2009	National Institute of Health	Centers for Disease Control and Prevention
EPI_ISL_69062	EPI240598	HA	Japan	2009-Dec-02	A/IWATE/1132/2009	Research Institute for Environmental Sciences and Public Health of Iwate Prefecture	National Institute of Infectious Diseases (NIID)	Ujike,Makoto; Kato,Yumiko; Oguchi,Akio; Fujita,Nobuyuki; Obuchi,Masatsugu; Tashiro,Masato; Odagiri,Takato
EPI_ISL_84177	EPI295465	HA	Kyrgyzstan	2009-Dec-02	A/Kyrgyzstan/45/2009	National Virology Laboratory, Center Microbiological Investigations	Centers for Disease Control and Prevention
EPI_ISL_78806	EPI277641	HA	Kyrgyzstan	2009-Dec-02	A/Bishkek/WR0881T/2009		Other Database Import	Houng,H.-S.; Zhou,Y.; Lysons,A.; Kuschner,R.A.
EPI_ISL_68769	EPI239662	HA	United States	2009-Dec-03	A/Utah/55/2009	Utah Department of Health	Centers for Disease Control and Prevention
EPI_ISL_198851	EPI657987	HA	Germany	2009-Dec-03	A/Nordrhein-Westfalen/173/2009	UniversitÃ¤tsklinikum MÃ¼nster, Institut fÃ¼r Medizinische Mikrobiologie, Klinische Virologie	Robert-Koch-Institute	Wedde, M.; Schweiger, B.
EPI_ISL_69063	EPI240599	HA	Japan	2009-Dec-03	A/KOBE/90427/2009	Kobe Institute of Health	National Institute of Infectious Diseases (NIID)	Ujike,Makoto; Kato,Yumiko; Oguchi,Akio; Fujita,Nobuyuki; Obuchi,Masatsugu; Tashiro,Masato; Odagiri,Takato
EPI_ISL_70259	EPI243720	HA	United States	2009-Dec-03	A/Nevada/20/2009	Nevada State Health Laboratory	Centers for Disease Control and Prevention
EPI_ISL_175406	EPI576252	HA	Germany	2009-Dec-03	A/Mecklenburg-Vorpommern/6/2009		Robert-Koch-Institute	Wedde, M.; Schweiger, B.
EPI_ISL_75163	EPI258862	HA	Poland	2009-Dec-03	A/Warsaw/INS146/2009		Other Database Import	The NIAID Influenza Genome Sequencing Consortium
EPI_ISL_71480	EPI247593	HA	Germany	2009-Dec-04	A/Hamburg/INS92/2009		Other Database Import	The NIAID Influenza Genome Sequencing Consortium
EPI_ISL_70342	EPI243955	HA	Russian Federation	2009-Dec-04	A/IIV-Anadyr/177/2009		Other Database Import	Shlyapnikova,O.V.; Poglazov,A.B.; Prilipov,A.G.
EPI_ISL_73516	EPI252882	HA	United States	2009-Dec-04	A/Texas/JMS385/2009		Other Database Import	The NIAID Influenza Genome Sequencing Consortium
EPI_ISL_74207	EPI255178	HA	Russian Federation	2009-Dec-04	A/Yaroslavl/IIV-196/2009		Other Database Import	Shlyapnikova,O.V.; Poglazov,A.B.; Prilipov,A.G.
EPI_ISL_71343	EPI247168	HA	United States	2009-Dec-04	A/Alabama/08/2009	ADPH Bureau of Clinical Laboratories	Centers for Disease Control and Prevention
EPI_ISL_76719	EPI270471	HA	United States	2009-Dec-04	A/California/VRDL114/2009		Other Database Import	The NIAID Influenza Genome Sequencing Consortium
EPI_ISL_68797	EPI239700	HA	Japan	2009-Dec-04	A/YAMAGUCHI/248/2009	Yamaguchi Prefectural Institute of Public Health and Environment	National Institute of Infectious Diseases (NIID)	'Ujike,Makoto; Kato,Yumiko; Oguchi,Akio; Fujita,Nobuyuki; Obuchi,Masatsugu; Tashiro,Masato; Odagiri,Takato
EPI_ISL_74841	EPI257252	HA	China	2009-Dec-05	A/Hebei-Qiaodong/SWL1523/2009		WHO Chinese National Influenza Center	Yu Lan,Zi Li,Xiyan Li,Xiang Zhao,Yanhui Cheng,minju Tan,Xinwan Li,Lei Yang,Shumei Zou,Leying Wen,Dayan Wang,Dexin Li,Yuelong Shu
EPI_ISL_95615	EPI334806	HA	Japan	2009-Dec-06	A/Aichi/1172/2009	Aichi Prefectural Institute of Public Health	Aichi Prefectural Institute of Public Health	Yasui,Yoshihiro; Yamashita,Teruo; Minagawa,Hiroko
EPI_ISL_74147	EPI254954	HA	United States	2009-Dec-06	A/NewYork/6941/2009		Other Database Import	The NIAID Influenza Genome Sequencing Consortium
EPI_ISL_175401	EPI576247	HA	Germany	2009-Dec-06	A/Baden-Wuerttemberg/502/2009		Robert-Koch-Institute	Wedde, M.; Schweiger, B.
EPI_ISL_70281	EPI243792	HA	United States	2009-Dec-06	A/Maine/15/2009	Maine Health and Environmental Testing Laboratory	Centers for Disease Control and Prevention
EPI_ISL_67584	EPI235554	HA	Algeria	2009-Dec-06	A/Algeria/G2485/2009	Institut Pasteur d'Algerie	National Institute for Medical Research
EPI_ISL_67587	EPI235560	HA	Egypt	2009-Dec-06	A/Egypt/114/2009	VACSERA	National Institute for Medical Research
EPI_ISL_69059	EPI240595	HA	Japan	2009-Dec-06	A/HYOGO/1586/2009	Hyogo Prefectural Institute of Public Health and Consumer Sciences	National Institute of Infectious Diseases (NIID)	Ujike,Makoto; Kato,Yumiko; Oguchi,Akio; Fujita,Nobuyuki; Obuchi,Masatsugu; Tashiro,Masato; Odagiri,Takato
EPI_ISL_69005	EPI240322	HA	United States	2009-Dec-06	A/Florida/30/2009	Florida Department of Health-Jacksonville	Centers for Disease Control and Prevention
EPI_ISL_70274	EPI243774	HA	United States	2009-Dec-06	A/Arizona/20/2009	Arizona Department of Health Services	Centers for Disease Control and Prevention
EPI_ISL_74883	EPI257420	HA	China	2009-Dec-07	A/Jiangsu-Canglang/SWL1616/2009		WHO Chinese National Influenza Center	Yu Lan,Zi Li,Xiyan Li,Xiang Zhao,Yanhui Cheng,minju Tan,Xinwan Li,Lei Yang,Shumei Zou,Leying Wen,Dayan Wang,Dexin Li,Yuelong Shu
EPI_ISL_70381	EPI244047	HA	Japan	2009-Dec-07	A/OSAKA/2190/2009	Osaka Prefectural Institute of Public Health	National Institute of Infectious Diseases (NIID)	Ujike,Makoto; Kato,Yumiko; Oguchi,Akio; Fujita,Nobuyuki; Obuchi,Masatsugu; Tashiro,Masato; Odagiri,Takato
EPI_ISL_69075	EPI240611	HA	Japan	2009-Dec-07	A/SHIZUOKA/1573/2009	Shizuoka Institute of Environment and Hygiene	National Institute of Infectious Diseases (NIID)	Ujike,Makoto; Kato,Yumiko; Oguchi,Akio; Fujita,Nobuyuki; Obuchi,Masatsugu; Tashiro,Masato; Odagiri,Takato
EPI_ISL_71233	EPI246420	HA	Denmark	2009-Dec-07	A/Copenhagen/INS95/2009		Other Database Import	The NIAID Influenza Genome Sequencing Consortium
EPI_ISL_71556	EPI248194	HA	United States	2009-Dec-07	A/Wisconsin/629-D01473/2009		Other Database Import	The NIAID Influenza Genome Sequencing Consortium
EPI_ISL_75357	EPI259407	HA	United States	2009-Dec-07	A/NewYork/INS150/2009		Other Database Import	The NIAID Influenza Genome Sequencing Consortium
EPI_ISL_74148	EPI254962	HA	United States	2009-Dec-07	A/NewYork/6943/2009		Other Database Import	The NIAID Influenza Genome Sequencing Consortium
EPI_ISL_70261	EPI243726	HA	United States	2009-Dec-07	A/Iowa/14/2009	Iowa State Hygienic Laboratory	Centers for Disease Control and Prevention
EPI_ISL_71054	EPI246052	HA	Japan	2009-Dec-08	A/YAMAGATA/721/2009	Yamagata Prefectural Institute of Public Health	National Institute of Infectious Diseases (NIID)	Ujike,Makoto; Kato,Yumiko; Oguchi,Akio; Fujita,Nobuyuki; Obuchi,Masatsugu; Tashiro,Masato; Odagiri,Takato
EPI_ISL_76907	EPI271475	HA	United States	2009-Dec-08	A/Pensacola/INS234/2009		Other Database Import	The NIAID Influenza Genome Sequencing Consortium
EPI_ISL_71715	EPI249252	HA	United States	2009-Dec-08	A/Wisconsin/629-D00780/2009		Other Database Import	The NIAID Influenza Genome Sequencing Consortium
EPI_ISL_74243	EPI255220	HA	Djibouti	2009-Dec-08	A/Djibouti/N13142/2009		Other Database Import	Elassal,E.M.; Sebeny,P.J.; Klena,J.; Crabtree,B.G.; Zumwalt,J.W.; Espiritu,J.M.; Ayoub,E.A.; Earhart,K.C.; Turner,M.; Pimentel,G.; Barthel,R.V.; ElBadry,M.A.
EPI_ISL_84771	EPI297188	HA	Japan	2009-Dec-08	A/Sendai/TU613/2009		Other Database Import	Furuse,Y.; Suzuki,A.; Oshitani,H.
EPI_ISL_71515	EPI247866	HA	United States	2009-Dec-08	A/Wisconsin/629-D00401/2009		Other Database Import	The NIAID Influenza Genome Sequencing Consortium
EPI_ISL_74901	EPI257492	HA	China	2009-Dec-08	A/Hubei-Shashi/SWL1509/2009		WHO Chinese National Influenza Center	Yu Lan,Zi Li,Xiyan Li,Xiang Zhao,Yanhui Cheng,minju Tan,Xinwan Li,Lei Yang,Shumei Zou,Leying Wen,Dayan Wang,Dexin Li,Yuelong Shu
EPI_ISL_76244	EPI267800	HA	United States	2009-Dec-08	A/NewYork/7426/2009		Other Database Import	The NIAID Influenza Genome Sequencing Consortium
EPI_ISL_79209	EPI278550	HA	Georgia	2009-Dec-09	A/Georgia/4032/2009	National Centre for Disease Control and Public Health	National Institute for Medical Research
EPI_ISL_140404	EPI446078	HA	Kenya	2009-Dec-09	A/Nairobi/16/2009	ARI Unit, Kenya Medical Research Institute (KEMRI - NIC), Centre for Virus Research Annex, P.O Box 54628	Kenya Medical Research Institute	'George, Gachara;'Samuel, Symekher;'Japheth, Magana;'Benjamin, Opot;'Michael, Otieno;'Wallace, Bulimo'
EPI_ISL_74998	EPI257880	HA	China	2009-Dec-09	A/Hunan-Yueyanglou/SWL1432/2009		WHO Chinese National Influenza Center	Yu Lan,Zi Li,Xiyan Li,Xiang Zhao,Yanhui Cheng,minju Tan,Xinwan Li,Lei Yang,Shumei Zou,Leying Wen,Dayan Wang,Dexin Li,Yuelong Shu
EPI_ISL_98915	EPI341931	HA	China	2009-Dec-09	A/Taizhou/09/2009		Other Database Import	Young,N.Z.; Mao,G.; Liu,Y.; Li,X.; Liu,C.; Liu,F.
EPI_ISL_70462	EPI244263	HA	Japan	2009-Dec-09	A/HYOGO/1597/2009	Hyogo Prefectural Institute of Public Health and Consumer Sciences	National Institute of Infectious Diseases (NIID)	Ujike,Makoto; Kato,Yumiko; Oguchi,Akio; Fujita,Nobuyuki; Obuchi,Masatsugu; Tashiro,Masato; Odagiri,Takato
EPI_ISL_83461	EPI301411	HA	Finland	2009-Nov-05	A/Finland/694/2009	National Institute for Health and Welfare	National Institute for Medical Research
EPI_ISL_178741	EPI588271	HA	Brazil	2009-Dec-09	A/Bahia/16925/2009	Oswaldo Cruz Institute - FIOCRUZ - Laboratory of Respiratory Viruses and Measles (LVRS)	Oswaldo Cruz Institute - FIOCRUZ - Laboratory of Respiratory Viruses and Measles (LVRS)	Resende, P.C.; Born, P.S.; Motta, F.C.; Brancante, D.; Caetano, B.; Siqueira, M.M.
EPI_ISL_76884	EPI271291	HA	Germany	2009-Dec-09	A/Bonn/INS284/2009		Other Database Import	The NIAID Influenza Genome Sequencing Consortium
EPI_ISL_69081	EPI240617	HA	Japan	2009-Dec-09	A/YAMANASHI/847/2009	Yamanashi Institute for Public Health	National Institute of Infectious Diseases (NIID)	Ujike,Makoto; Kato,Yumiko; Oguchi,Akio; Fujita,Nobuyuki; Obuchi,Masatsugu; Tashiro,Masato; Odagiri,Takato
EPI_ISL_73730	EPI253793	HA	Germany	2009-Dec-09	A/Nordrhein-Westfalen/184/2009	Robert-Koch-Institute	Robert-Koch-Institute	Biere,Barbara; Schweiger,Brunhilde
EPI_ISL_74938	EPI257640	HA	China	2009-Dec-10	A/Gansu-Chengguan/SWL562/2009		WHO Chinese National Influenza Center	Yu Lan,Zi Li,Xiyan Li,Xiang Zhao,Yanhui Cheng,minju Tan,Xinwan Li,Lei Yang,Shumei Zou,Leying Wen,Dayan Wang,Dexin Li,Yuelong Shu
EPI_ISL_71524	EPI247938	HA	United States	2009-Dec-10	A/Wisconsin/629-D00636/2009		Other Database Import	The NIAID Influenza Genome Sequencing Consortium
EPI_ISL_84778	EPI297195	HA	Japan	2009-Dec-10	A/Sendai/TU622/2009		Other Database Import	Furuse,Y.; Suzuki,A.; Oshitani,H.
EPI_ISL_76608	EPI269901	HA	Singapore	2009-Dec-10	A/Singapore/544/2009	National Public Health Laboratory	WHO Collaborating Centre for Reference and Research on Influenza	Deng,Y-M.; Iannello,P.; Caldwell,N.; Komadina,N.
EPI_ISL_69014	EPI240349	HA	United States	2009-Dec-10	A/Indiana/21/2009	Indiana State Department of Health Laboratories	Centers for Disease Control and Prevention
EPI_ISL_154084	EPI500675	HA	Portugal	2009-Dec-10	A/Portugal/06/2009	Hospital de Curry Cabral	Instituto Nacional de Saude	Correia, V.; Santos, L.A.; Giria, M.
EPI_ISL_69066	EPI240602	HA	Japan	2009-Dec-11	A/NAGANO-C/152/2009	Nagano City Health Center	National Institute of Infectious Diseases (NIID)	Ujike,Makoto; Kato,Yumiko; Oguchi,Akio; Fujita,Nobuyuki; Obuchi,Masatsugu; Tashiro,Masato; Odagiri,Takato
EPI_ISL_76062	EPI266754	HA	Germany	2009-Dec-11	A/Berlin/INS170/2009		Other Database Import	The NIAID Influenza Genome Sequencing Consortium
EPI_ISL_74149	EPI254970	HA	United States	2009-Dec-11	A/NewYork/6945/2009		Other Database Import	The NIAID Influenza Genome Sequencing Consortium
EPI_ISL_164109	EPI535969	HA	France	2009-Dec-11	A/PoitouCharentes/1450/2009		Institut Pasteur	Barbezange, Cyril
EPI_ISL_79206	EPI278544	HA	Georgia	2009-Dec-12	A/Georgia/3828/2009	National Centre for Disease Control and Public Health	National Institute for Medical Research
EPI_ISL_70330	EPI273688	HA	United States	2009-Dec-12	A/Vermont/28/2009	Vermont Department of Health Laboratory	Centers for Disease Control and Prevention
EPI_ISL_71720	EPI249292	HA	United States	2009-Dec-12	A/Wisconsin/629-D01244/2009		Other Database Import	The NIAID Influenza Genome Sequencing Consortium
EPI_ISL_76873	EPI271203	HA	Greece	2009-Dec-13	A/Athens/INS263/2009		Other Database Import	The NIAID Influenza Genome Sequencing Consortium
EPI_ISL_95619	EPI334814	HA	Japan	2009-Dec-14	A/Aichi/1252/2009	Aichi Prefectural Institute of Public Health	Aichi Prefectural Institute of Public Health	Yasui,Yoshihiro; Yamashita,Teruo; Minagawa,Hiroko
EPI_ISL_69065	EPI240601	HA	Japan	2009-Dec-14	A/MIE/137/2009	Mie Prefecture Health and Environment Research Institute	National Institute of Infectious Diseases (NIID)	Ujike,Makoto; Kato,Yumiko; Oguchi,Akio; Fujita,Nobuyuki; Obuchi,Masatsugu; Tashiro,Masato; Odagiri,Takato
EPI_ISL_73703	EPI253739	HA	Germany	2009-Dec-14	A/Berlin/187/2009	Robert-Koch-Institute	Robert-Koch-Institute	Biere,Barbara; Schweiger,Brunhilde
EPI_ISL_145295	EPI465993	HA	Finland	2009-Dec-14	A/Finland/715/2009(H1N1)	Ita-Suomen Labotariokeskus	Institute for Molecular Medicine Finland (FIMM)	Lakspere, Triin; Kallio-Kokko, Hannimari; Kantele, Anu; Mattila, Pirkko; Almusa, Henrikki; Kakkola, Laura; Ikonen, Niina; Tynell, Janne; Julkunen, Ilkka; Kainov, Denis
EPI_ISL_74154	EPI255010	HA	United States	2009-Dec-14	A/NewYork/7020/2009		Other Database Import	The NIAID Influenza Genome Sequencing Consortium
EPI_ISL_74892	EPI257456	HA	China	2009-Dec-14	A/Heilongjiang-Jianhua/SWL1574/2009		WHO Chinese National Influenza Center	Yu Lan,Zi Li,Xiyan Li,Xiang Zhao,Yanhui Cheng,minju Tan,Xinwan Li,Lei Yang,Shumei Zou,Leying Wen,Dayan Wang,Dexin Li,Yuelong Shu
EPI_ISL_74903	EPI257500	HA	China	2009-Dec-15	A/Zhejiang-Shangcheng/SWL1709/2009		WHO Chinese National Influenza Center	Yu Lan,Zi Li,Xiyan Li,Xiang Zhao,Yanhui Cheng,minju Tan,Xinwan Li,Lei Yang,Shumei Zou,Leying Wen,Dayan Wang,Dexin Li,Yuelong Shu
EPI_ISL_75759	EPI263511	HA	Singapore	2009-Dec-15	A/Singapore/ON2416/2009		Other Database Import	Phuah,S.P.; Meng,S.; Teo,M.L.; Yong,T.Y.; Loh,P.L.; Quek,D.; Ho,Y.L.; Tan,Y.L.; Cui,L.
EPI_ISL_74869	EPI257364	HA	China	2009-Dec-15	A/Chongqing-Yuzhong/SWL11307/2009		WHO Chinese National Influenza Center	Yu Lan,Zi Li,Xiyan Li,Xiang Zhao,Yanhui Cheng,minju Tan,Xinwan Li,Lei Yang,Shumei Zou,Leying Wen,Dayan Wang,Dexin Li,Yuelong Shu
EPI_ISL_71731	EPI249380	HA	United States	2009-Dec-15	A/Wisconsin/629-D02424/2009		Other Database Import	The NIAID Influenza Genome Sequencing Consortium
EPI_ISL_76833	EPI270910	HA	Greece	2009-Dec-15	A/Athens/INS273/2009		Other Database Import	The NIAID Influenza Genome Sequencing Consortium
EPI_ISL_76724	EPI270511	HA	United States	2009-Dec-15	A/California/VRDL119/2009		Other Database Import	The NIAID Influenza Genome Sequencing Consortium
EPI_ISL_74873	EPI257380	HA	China	2009-Dec-15	A/Chongqing-Banan/SWL1699/2009		WHO Chinese National Influenza Center	Yu Lan,Zi Li,Xiyan Li,Xiang Zhao,Yanhui Cheng,minju Tan,Xinwan Li,Lei Yang,Shumei Zou,Leying Wen,Dayan Wang,Dexin Li,Yuelong Shu
EPI_ISL_76877	EPI271235	HA	Greece	2009-Dec-15	A/Athens/INS268/2009		Other Database Import	The NIAID Influenza Genome Sequencing Consortium
EPI_ISL_76726	EPI270527	HA	United States	2009-Dec-15	A/California/VRDL121/2009		Other Database Import	The NIAID Influenza Genome Sequencing Consortium
EPI_ISL_96231	EPI336207	HA	United Kingdom	2009-Dec-15	A/Scotland/101/2009		Other Database Import	Galiano,M.C.
EPI_ISL_75109	EPI258430	HA	Greece	2009-Dec-15	A/Athens/INS87/2009		Other Database Import	The NIAID Influenza Genome Sequencing Consortium
EPI_ISL_75096	EPI258326	HA	Greece	2009-Dec-15	A/Athens/INS126/2009		Other Database Import	The NIAID Influenza Genome Sequencing Consortium
EPI_ISL_76832	EPI270902	HA	Greece	2009-Dec-15	A/Athens/INS272/2009		Other Database Import	The NIAID Influenza Genome Sequencing Consortium
EPI_ISL_71396	EPI247359	HA	United States	2009-Dec-16	A/Michigan/29/2009	Michigan Department of Community Health	Centers for Disease Control and Prevention
EPI_ISL_71718	EPI249276	HA	United States	2009-Dec-16	A/Wisconsin/629-D01038/2009		Other Database Import	The NIAID Influenza Genome Sequencing Consortium
EPI_ISL_95620	EPI334816	HA	Japan	2009-Dec-16	A/Aichi/1253/2009	Aichi Prefectural Institute of Public Health	Aichi Prefectural Institute of Public Health	Yasui,Yoshihiro; Yamashita,Teruo; Minagawa,Hiroko
EPI_ISL_70313	EPI243861	HA	United States	2009-Dec-16	A/Mississippi/09/2009	Mississippi Public Health Laboratory	Centers for Disease Control and Prevention
EPI_ISL_70385	EPI244051	HA	Japan	2009-Dec-16	A/YAMAGATA/778/2009	Yamagata Prefectural Institute of Public Health	National Institute of Infectious Diseases (NIID)	Ujike,Makoto; Kato,Yumiko; Oguchi,Akio; Fujita,Nobuyuki; Obuchi,Masatsugu; Tashiro,Masato; Odagiri,Takato
EPI_ISL_164102	EPI535914	HA	France	2009-Dec-16	A/FrancheComte/7661/2009		Institut Pasteur	Barbezange, Cyril
EPI_ISL_79219	EPI278570	HA	Algeria	2009-Dec-17	A/Algeria/G350/2009	Institut Pasteur d'Algerie	National Institute for Medical Research
EPI_ISL_95621	EPI334818	HA	Japan	2009-Dec-17	A/Aichi/1254/2009	Aichi Prefectural Institute of Public Health	Aichi Prefectural Institute of Public Health	Yasui,Yoshihiro; Yamashita,Teruo; Minagawa,Hiroko
EPI_ISL_96233	EPI336209	HA	United Kingdom	2009-Dec-17	A/England/95200044/2009		Other Database Import	Galiano,M.C.
EPI_ISL_71436	EPI243939	HA	United States	2009-Dec-17	A/Virginia/27/2009	Virginia Division of Consolidated Laboratories	Centers for Disease Control and Prevention
EPI_ISL_70331	EPI243913	HA	United States	2009-Dec-17	A/Kansas/25/2009	Kansas Department of Health and Environment	Centers for Disease Control and Prevention
EPI_ISL_79205	EPI278542	HA	Georgia	2009-Dec-17	A/Georgia/4282/2009	National Centre for Disease Control and Public Health	National Institute for Medical Research
EPI_ISL_84779	EPI297196	HA	Japan	2009-Dec-17	A/Sendai/TU628/2009		Other Database Import	Furuse,Y.; Suzuki,A.; Oshitani,H.
EPI_ISL_77712	EPI273882	HA	Mexico	2009-Dec-18	A/Mexico/5569/2009	Laboratorio de Virus Respiratorio	Centers for Disease Control and Prevention
EPI_ISL_78853	EPI278017	HA	Mali	2009-Dec-18	A/Bamako/WR2361N/2009		Other Database Import	Houng,H.-S.; Zhou,Y.; Lysons,A.; Kuschner,R.A.
EPI_ISL_101896	EPI349526	HA	Taiwan	2009-Dec-18	A/Taiwan/11706/2009		Other Database Import	Yang,J.R.; Huang,Y.P.; Chang,F.Y.; Hsu,L.C.; Lin,Y.C.; Su,C.H.; Chen,P.J.; Wu,H.S.; Liu,M.T.; Yang,J.-R.; Wu,H.-S.; Liu,M.-T.
EPI_ISL_73800	EPI273751	HA	Puerto Rico	2009-Dec-18	A/PuertoRico/20/2009	Puerto Rico Department of Health	Centers for Disease Control and Prevention
EPI_ISL_69076	EPI240612	HA	Japan	2009-Dec-18	A/SHIZUOKA/1638/2009	Shizuoka Institute of Environment and Hygiene	National Institute of Infectious Diseases (NIID)	Ujike,Makoto; Kato,Yumiko; Oguchi,Akio; Fujita,Nobuyuki; Obuchi,Masatsugu; Tashiro,Masato; Odagiri,Takato
EPI_ISL_71617	EPI248548	HA	Japan	2009-Dec-18	A/TOTTORI/225/2009	Tottori Prefectural Institute of Public Health and Environmental Science	National Institute of Infectious Diseases (NIID)	Ujike,Makoto; Kato,Yumiko; Oguchi,Akio; Fujita,Nobuyuki; Obuchi,Masatsugu; Tashiro,Masato; Odagiri,Takato
EPI_ISL_69016	EPI240362	HA	United States	2009-Dec-18	A/Maine/14/2009	Maine Health and Environmental Testing Laboratory	Centers for Disease Control and Prevention
EPI_ISL_71712	EPI249228	HA	United States	2009-Dec-18	A/Wisconsin/629-D00459/2009		Other Database Import	The NIAID Influenza Genome Sequencing Consortium
EPI_ISL_74929	EPI257604	HA	China	2009-Dec-18	A/Guangxi-Luochengmulaozuzizhi/SWL440/2009		WHO Chinese National Influenza Center	Yu Lan,Zi Li,Xiyan Li,Xiang Zhao,Yanhui Cheng,minju Tan,Xinwan Li,Lei Yang,Shumei Zou,Leying Wen,Dayan Wang,Dexin Li,Yuelong Shu
EPI_ISL_69726	EPI241689	HA	Russian Federation	2009-Dec-18	A/Barnaul/04/2009		Other Database Import	Susloparov,I.M.; Durymanov,A.G.; Shestopalov,A.M.; Drozdov,I.G.
EPI_ISL_75102	EPI258374	HA	Greece	2009-Dec-19	A/Athens/INS161/2009		Other Database Import	The NIAID Influenza Genome Sequencing Consortium
EPI_ISL_74878	EPI257400	HA	China	2009-Dec-19	A/Guangxi-Qinnan/SWL467/2009		WHO Chinese National Influenza Center	Yu Lan,Zi Li,Xiyan Li,Xiang Zhao,Yanhui Cheng,minju Tan,Xinwan Li,Lei Yang,Shumei Zou,Leying Wen,Dayan Wang,Dexin Li,Yuelong Shu
EPI_ISL_70319	EPI243878	HA	Bangladesh	2009-Dec-19	A/Bangladesh/3009/2009	Institute of Epidemiology Disease Control and Research (IEDCR) & Bangladesh National Influenza Centre (NIC)	Centers for Disease Control and Prevention
EPI_ISL_79222	EPI278576	HA	Madagascar	2009-Dec-19	A/Madagascar/0001/2010	Institut Pasteur de Madagascar	National Institute for Medical Research
EPI_ISL_96234	EPI336210	HA	United Kingdom	2009-Dec-19	A/England/1053/2009		Other Database Import	Galiano,M.C.
EPI_ISL_70326	EPI243899	HA	United States	2009-Dec-19	A/Delaware/18/2009	Delaware Public Health Lab	Centers for Disease Control and Prevention
EPI_ISL_154099	EPI500706	HA	Portugal	2009-Dec-20	A/Portugal/26/2009	Hospital de Curry Cabral	Instituto Nacional de Saude	Correia, V.; Santos, L.A.; Giria, M.
EPI_ISL_76243	EPI267792	HA	United States	2009-Dec-20	A/NewYork/7425/2009		Other Database Import	The NIAID Influenza Genome Sequencing Consortium
EPI_ISL_71410	EPI247393	HA	United States	2009-Dec-21	A/NewYork/109/2009	New York City Department of Health	Centers for Disease Control and Prevention
EPI_ISL_154100	EPI500708	HA	Portugal	2009-Dec-21	A/Portugal/27/2009	Hospital de Curry Cabral	Instituto Nacional de Saude	Correia, V.; Santos, L.A.; Giria, M.
EPI_ISL_74157	EPI255034	HA	United States	2009-Dec-21	A/NewYork/7216/2009		Other Database Import	The NIAID Influenza Genome Sequencing Consortium
EPI_ISL_96225	EPI336201	HA	United Kingdom	2009-Dec-21	A/England/1057/2009		Other Database Import	Galiano,M.C.
EPI_ISL_74806	EPI257075	HA	Japan	2009-Dec-21	A/HIROSHIMA/647/2009		National Institute of Infectious Diseases (NIID)	Obuchi,Masatsugu; Ujike,Makoto; Tashiro,Masato; Odagiri,Takato
EPI_ISL_75151	EPI258766	HA	Estonia	2009-Dec-21	A/Tallinn/INS181/2009		Other Database Import	The NIAID Influenza Genome Sequencing Consortium
EPI_ISL_71047	EPI246045	HA	Mongolia	2009-Dec-21	A/Darkhan-uul/10273/2009	National Center for Communicable Diseases	National Institute of Infectious Diseases (NIID)	Ujike,Makoto; Kato,Yumiko; Oguchi,Akio; Fujita,Nobuyuki; Obuchi,Masatsugu; Tashiro,Masato; Odagiri,Takato
EPI_ISL_77253	EPI272394	HA	Japan	2009-Dec-21	A/FUKUSHIMA/456/2009	Fukushima Prefectural Institute of Public Health	National Institute of Infectious Diseases (NIID)	Fujisaki,Seiichiro; Kim,Namhee; Tahiro,Masato; Odagiri,Takato'
EPI_ISL_76733	EPI270583	HA	United States	2009-Dec-22	A/California/VRDL128/2009		Other Database Import	The NIAID Influenza Genome Sequencing Consortium
EPI_ISL_74918	EPI257560	HA	China	2009-Dec-22	A/Jiangsu-Canglang/SWL1653/2009		WHO Chinese National Influenza Center	Yu Lan,Zi Li,Xiyan Li,Xiang Zhao,Yanhui Cheng,minju Tan,Xinwan Li,Lei Yang,Shumei Zou,Leying Wen,Dayan Wang,Dexin Li,Yuelong Shu
EPI_ISL_71434	EPI247472	HA	United States	2009-Dec-22	A/Vermont/30/2009	Vermont Department of Health Laboratory	Centers for Disease Control and Prevention
EPI_ISL_76730	EPI270559	HA	United States	2009-Dec-22	A/California/VRDL125/2009		Other Database Import	The NIAID Influenza Genome Sequencing Consortium
EPI_ISL_77822	EPI274553	HA	Greece	2009-Dec-22	A/Athens/INS355/2009		Other Database Import	The NIAID Influenza Genome Sequencing Consortium
EPI_ISL_77897	EPI275121	HA	Austria	2009-Dec-22	A/Vienna/INS366/2009		Other Database Import	The NIAID Influenza Genome Sequencing Consortium
EPI_ISL_71401	EPI291912	HA	United States	2009-Dec-23	A/Minnesota/41/2009	Minnesota Department of Health	Centers for Disease Control and Prevention
EPI_ISL_79204	EPI278540	HA	Georgia	2009-Dec-23	A/Georgia/4656/2009	National Centre for Disease Control and Public Health	National Institute for Medical Research
EPI_ISL_73522	EPI252930	HA	United States	2009-Dec-23	A/Texas/JMS391/2009		Other Database Import	The NIAID Influenza Genome Sequencing Consortium
EPI_ISL_70373	EPI244039	HA	Japan	2009-Dec-24	A/KOCHI/119/2009	Kochi Public Health and Sanitation Institute	National Institute of Infectious Diseases (NIID)	Ujike,Makoto; Kato,Yumiko; Oguchi,Akio; Fujita,Nobuyuki; Obuchi,Masatsugu; Tashiro,Masato; Odagiri,Takato
EPI_ISL_74905	EPI257508	HA	China	2009-Dec-24	A/Guangdong-Luohu/SWL1916/2009		WHO Chinese National Influenza Center	Yu Lan,Zi Li,Xiyan Li,Xiang Zhao,Yanhui Cheng,minju Tan,Xinwan Li,Lei Yang,Shumei Zou,Leying Wen,Dayan Wang,Dexin Li,Yuelong Shu
EPI_ISL_71391	EPI247341	HA	United States	2009-Dec-25	A/Maryland/37/2009	Maryland Department of Health and Mental Hygiene	Centers for Disease Control and Prevention
EPI_ISL_79210	EPI278552	HA	Ukraine	2009-Dec-25	A/Ukraine/229/2009	Institute of Epidemiology and Infectious Diseases AMS of Ukraine	National Institute for Medical Research
EPI_ISL_74894	EPI257464	HA	China	2009-Dec-26	A/Guangxi-Yuzhou/SWL1337/2009		WHO Chinese National Influenza Center	Yu Lan,Zi Li,Xiyan Li,Xiang Zhao,Yanhui Cheng,minju Tan,Xinwan Li,Lei Yang,Shumei Zou,Leying Wen,Dayan Wang,Dexin Li,Yuelong Shu
EPI_ISL_77825	EPI274577	HA	Greece	2009-Dec-26	A/Athens/INS359/2009		Other Database Import	The NIAID Influenza Genome Sequencing Consortium
EPI_ISL_154806	EPI503812	HA	United States	2009-Dec-27	A/Georgia/26/2009	Georgia Public Health Laboratory	Centers for Disease Control and Prevention
EPI_ISL_70314	EPI243864	HA	United States	2009-Dec-27	A/Montana/25/2009	Montana Public Health Laboratory	Centers for Disease Control and Prevention
EPI_ISL_73524	EPI252946	HA	United States	2009-Dec-27	A/Texas/JMS393/2009		Other Database Import	The NIAID Influenza Genome Sequencing Consortium
EPI_ISL_74898	EPI257480	HA	China	2009-Dec-28	A/Zhejiang-Xiacheng/SWL1873/2009		WHO Chinese National Influenza Center	Yu Lan,Zi Li,Xiyan Li,Xiang Zhao,Yanhui Cheng,minju Tan,Xinwan Li,Lei Yang,Shumei Zou,Leying Wen,Dayan Wang,Dexin Li,Yuelong Shu
EPI_ISL_71621	EPI248554	HA	Japan	2009-Dec-28	A/NIIGATA/16/2010	Niigata Prefectural Institute of Public Health and Environmental Sciences	National Institute of Infectious Diseases (NIID)	Ujike,Makoto; Kato,Yumiko; Oguchi,Akio; Fujita,Nobuyuki; Obuchi,Masatsugu; Tashiro,Masato; Odagiri,Takato
EPI_ISL_71373	EPI247292	HA	United States	2009-Dec-28	A/Georgia/25/2009	Georgia Public Health Laboratory	Centers for Disease Control and Prevention
EPI_ISL_74973	EPI257780	HA	China	2009-Dec-28	A/Yunnan-Simao/SWL459/2009		WHO Chinese National Influenza Center	Yu Lan,Zi Li,Xiyan Li,Xiang Zhao,Yanhui Cheng,minju Tan,Xinwan Li,Lei Yang,Shumei Zou,Leying Wen,Dayan Wang,Dexin Li,Yuelong Shu
EPI_ISL_90152	EPI317171	HA	Morocco	2009-Dec-29	A/Morocco/344/2009	Institut National d Hygiene, Ministere de la sante sante	National Institute of Hygien	Hassan Ihazmade , Amal Barakat
EPI_ISL_75341	EPI259279	HA	Greece	2009-Dec-29	A/Athens/INS153/2009		Other Database Import	The NIAID Influenza Genome Sequencing Consortium
EPI_ISL_74906	EPI257512	HA	China	2009-Dec-29	A/Hubei-Huangshigang/SWL1492/2009		WHO Chinese National Influenza Center	Yu Lan,Zi Li,Xiyan Li,Xiang Zhao,Yanhui Cheng,minju Tan,Xinwan Li,Lei Yang,Shumei Zou,Leying Wen,Dayan Wang,Dexin Li,Yuelong Shu
EPI_ISL_101897	EPI349527	HA	Taiwan	2009-Dec-29	A/Taiwan/1017/2009		Other Database Import	Yang,J.R.; Huang,Y.P.; Chang,F.Y.; Hsu,L.C.; Lin,Y.C.; Su,C.H.; Chen,P.J.; Wu,H.S.; Liu,M.T.; Yang,J.-R.; Wu,H.-S.; Liu,M.-T.
EPI_ISL_101113	EPI348078	HA	China	2009-Dec-30	A/Shenzhen/1664/2009		Other Database Import	Wu,C.; Cheng,X.; Wang,X.; Lv,X.; Yang,F.; Liu,T.; Fang,S.; Zhang,R.; Cheng,J.
EPI_ISL_93110	EPI323707	HA	United Kingdom	2009-Dec-30	A/England/938/2009		Other Database Import	Baillie,G.J.; Galiano,M.; Chiam,R.; Gall,A.; Palser,A.; Watson,S.; Lennard,N.; Moule,S.; Ormond,D.; Quail,M.; Agapow,P.-M.; Platt,S.; Myers,R.; Underwood,A.; Rambaut,A.; Green,J.; Pybus,O.; Kellam,P.; Zambon,M.
EPI_ISL_73525	EPI252954	HA	United States	2009-Dec-30	A/Texas/JMS394/2009		Other Database Import	The NIAID Influenza Genome Sequencing Consortium
EPI_ISL_101112	EPI348077	HA	China	2009-Dec-30	A/Shenzhen/1663/2009		Other Database Import	Wu,C.; Cheng,X.; Wang,X.; Lv,X.; Yang,F.; Liu,T.; Fang,S.; Zhang,R.; Cheng,J.
EPI_ISL_71403	EPI247372	HA	United States	2009-Dec-30	A/Nebraska/23/2009	Nebraska Public Health Lab	Centers for Disease Control and Prevention
EPI_ISL_101135	EPI348091	HA	China	2009-Dec-30	A/Shenzhen/1500/2009		Other Database Import	Wu,C.; Cheng,X.; Wang,X.; Lv,X.; Yang,F.; Liu,T.; Fang,S.; Zhang,R.; Cheng,J.
EPI_ISL_74900	EPI257488	HA	China	2009-Dec-30	A/Shanghai/SWL1675/2009		WHO Chinese National Influenza Center	Yu Lan,Zi Li,Xiyan Li,Xiang Zhao,Yanhui Cheng,minju Tan,Xinwan Li,Lei Yang,Shumei Zou,Leying Wen,Dayan Wang,Dexin Li,Yuelong Shu
EPI_ISL_101140	EPI348096	HA	China	2009-Dec-30	A/Shenzhen/1640/2009		Other Database Import	Wu,C.; Cheng,X.; Wang,X.; Lv,X.; Yang,F.; Liu,T.; Fang,S.; Zhang,R.; Cheng,J.
EPI_ISL_76734	EPI270591	HA	United States	2009-Dec-30	A/California/VRDL129/2009		Other Database Import	The NIAID Influenza Genome Sequencing Consortium
EPI_ISL_101271	EPI348198	HA	China	2009-Dec-30	A/Shenzhen/1648/2009		Other Database Import	Wu,C.; Cheng,X.; Wang,X.; Lv,X.; Yang,F.; Liu,T.; Fang,S.; Zhang,R.; Cheng,J.
EPI_ISL_75144	EPI258710	HA	Spain	2009-Dec-30	A/Madrid/INS185/2009		Other Database Import	The NIAID Influenza Genome Sequencing Consortium
EPI_ISL_100881	EPI347960	HA	China	2009-Dec-30	A/Shenzhen/1646/2009		Other Database Import	Wu,C.; Cheng,X.; Wang,X.; Lv,X.; Yang,F.; Liu,T.; Fang,S.; Zhang,R.; Cheng,J.
EPI_ISL_101134	EPI348090	HA	China	2009-Dec-30	A/Shenzhen/1441/2009		Other Database Import	Wu,C.; Cheng,X.; Wang,X.; Lv,X.; Yang,F.; Liu,T.; Fang,S.; Zhang,R.; Cheng,J.
EPI_ISL_101139	EPI348095	HA	China	2009-Dec-30	A/Shenzhen/1617/2009		Other Database Import	Wu,C.; Cheng,X.; Wang,X.; Lv,X.; Yang,F.; Liu,T.; Fang,S.; Zhang,R.; Cheng,J.
EPI_ISL_75098	EPI258342	HA	Greece	2009-Dec-30	A/Athens/INS156/2009		Other Database Import	The NIAID Influenza Genome Sequencing Consortium
EPI_ISL_70334	EPI243922	HA	United States	2009-Dec-30	A/RhodeIsland/25/2009	Rhode Island Department of Health	Centers for Disease Control and Prevention
EPI_ISL_74954	EPI257704	HA	China	2009-Dec-30	A/Neimenggu-Huimin/SWL11560/2009		WHO Chinese National Influenza Center	Yu Lan,Zi Li,Xiyan Li,Xiang Zhao,Yanhui Cheng,minju Tan,Xinwan Li,Lei Yang,Shumei Zou,Leying Wen,Dayan Wang,Dexin Li,Yuelong Shu
EPI_ISL_100907	EPI347974	HA	China	2009-Dec-30	A/Shenzhen/1511/2009		Other Database Import	Wu,C.; Cheng,X.; Wang,X.; Lv,X.; Yang,F.; Liu,T.; Fang,S.; Zhang,R.; Cheng,J.
EPI_ISL_74927	EPI257596	HA	China	2009-Dec-30	A/Hebei-Qiaodong/SWL1592/2009		WHO Chinese National Influenza Center	Yu Lan,Zi Li,Xiyan Li,Xiang Zhao,Yanhui Cheng,minju Tan,Xinwan Li,Lei Yang,Shumei Zou,Leying Wen,Dayan Wang,Dexin Li,Yuelong Shu
EPI_ISL_100880	EPI347959	HA	China	2009-Dec-30	A/Shenzhen/1627/2009		Other Database Import	Wu,C.; Cheng,X.; Wang,X.; Lv,X.; Yang,F.; Liu,T.; Fang,S.; Zhang,R.; Cheng,J.
EPI_ISL_96158	EPI336134	HA	United Kingdom	2009-Dec-31	A/England/937/2009		Other Database Import	Galiano,M.C.
EPI_ISL_76602	EPI269892	HA	Sri Lanka	2009-Dec-31	A/SriLanka/2005/2009	Medical Research Institute	WHO Collaborating Centre for Reference and Research on Influenza	Deng,Y-M.; Iannello,P.; Caldwell,N.; Komadina,N.
EPI_ISL_71622	EPI248556	HA	Japan	2009-Dec-31	A/NIIGATA/19/2010	Niigata Prefectural Institute of Public Health and Environmental Sciences	National Institute of Infectious Diseases (NIID)	Ujike,Makoto; Kato,Yumiko; Oguchi,Akio; Fujita,Nobuyuki; Obuchi,Masatsugu; Tashiro,Masato; Odagiri,Takato'
EPI_ISL_69108	EPI240659	HA	Italy	2009-Dec-31	A/Ancona/508/2009		Other Database Import	Bagnarelli,P.; Trotta,D.; Marinelli,K.; Ferreri,M.L.
EPI_ISL_71378	EPI247307	HA	United States	2009-Dec-31	A/Idaho/17/2009	State of Idaho Bureau of Laboratories	Centers for Disease Control and Prevention
EPI_ISL_73404	EPI273686	HA	United States	2010-Jan-01	A/Kentucky/02/2010	Kentucky Division of Laboratory Services	Centers for Disease Control and Prevention
EPI_ISL_76627	EPI269954	HA	Australia	2010-Jan-01	A/Brisbane/1/2010	Queensland Health Scientific Services	WHO Collaborating Centre for Reference and Research on Influenza	Deng,Y-M.; Iannello,P.; Caldwell,N.; Komadina,N.
EPI_ISL_77727	EPI273931	HA	United States	2010-Jan-01	A/Kentucky/05/2010		Centers for Disease Control and Prevention
EPI_ISL_84161	EPI295417	HA	United States	2010-Jan-01	A/Wisconsin/09/2010		Centers for Disease Control and Prevention
EPI_ISL_74111	EPI254679	HA	Korea Republic of	2010-Jan-01	A/Seoul/7/2010		Other Database Import	Yi,H.; Hong,E.-H.; Kim,M.-S.; Kwon,D.-H.; Choi,J.-H.; Kim,K.-S.; Oh,H.-B.; Lee,J.-Y.; Kang,C.
EPI_ISL_71431	EPI247459	HA	United States	2010-Jan-01	A/Utah/01/2010	Utah Department of Health	Centers for Disease Control and Prevention
EPI_ISL_85754	EPI301423	HA	France	2010-Jan-01	A/Lyon/CHU/43.28/2010	CRR virus Influenza region Sud	National Institute for Medical Research
EPI_ISL_88092	EPI309928	HA	Kenya	2010-Jan-01	A/Kenya/4266/2010		Centers for Disease Control and Prevention
EPI_ISL_77729	EPI273937	HA	Guatemala	2010-Jan-01	A/Guatemala/127/2010		Centers for Disease Control and Prevention
EPI_ISL_91068	EPI353752	HA	China	2010-Jan-01	A/Hangzhou/115/2010		Other Database Import	Li,J.
EPI_ISL_77728	EPI273934	HA	United States	2010-Jan-01	A/Kentucky/07/2010		Centers for Disease Control and Prevention
EPI_ISL_91066	EPI353750	HA	China	2010-Jan-01	A/Hangzhou/110/2010		Other Database Import	Li,J.
EPI_ISL_70374	EPI244040	HA	Japan	2010-Jan-01	A/KYOTO/1/2010	Kyoto Prefectural Institute of Public Health and Environment	National Institute of Infectious Diseases (NIID)	Ujike,Makoto; Kato,Yumiko; Oguchi,Akio; Fujita,Nobuyuki; Obuchi,Masatsugu; Tashiro,Masato; Odagiri,Takato
EPI_ISL_71398	EPI247363	HA	United States	2010-Jan-01	A/Minnesota/01/2010	Minnesota Department of Health	Centers for Disease Control and Prevention
EPI_ISL_71376	EPI247301	HA	United States	2010-Jan-02	A/Hawaii/02/2010	State of Hawaii Department of Health	Centers for Disease Control and Prevention
EPI_ISL_74912	EPI257536	HA	China	2010-Jan-02	A/Hunan-Yuhua/SWL15/2010		WHO Chinese National Influenza Center	Yu Lan,Zi Li,Xiyan Li,Xiang Zhao,Yanhui Cheng,minju Tan,Xinwan Li,Lei Yang,Shumei Zou,Leying Wen,Dayan Wang,Dexin Li,Yuelong Shu
EPI_ISL_74945	EPI257668	HA	China	2010-Jan-03	A/Hubei-Hongshan/SWL14/2010		WHO Chinese National Influenza Center	Yu Lan,Zi Li,Xiyan Li,Xiang Zhao,Yanhui Cheng,minju Tan,Xinwan Li,Lei Yang,Shumei Zou,Leying Wen,Dayan Wang,Dexin Li,Yuelong Shu
EPI_ISL_74887	EPI257436	HA	China	2010-Jan-03	A/Tianjin-Hexi/SWL11/2010		WHO Chinese National Influenza Center	Yu Lan,Zi Li,Xiyan Li,Xiang Zhao,Yanhui Cheng,minju Tan,Xinwan Li,Lei Yang,Shumei Zou,Leying Wen,Dayan Wang,Dexin Li,Yuelong Shu
EPI_ISL_93453	EPI324958	HA	France	2010-Jan-04	A/Paris/1156/2010	Institut Pasteur	Institut Pasteur	CARO ValÃ©rie, ENOUF Vincent
EPI_ISL_71895	EPI249891	HA	Japan	2010-Jan-04	A/Nagasaki/HA-10-1/2010		Other Database Import	Kawano,H.; Kobayashi,N.
EPI_ISL_74951	EPI257692	HA	China	2010-Jan-04	A/Jiangxi-Donghu/SWL15/2010		WHO Chinese National Influenza Center	Yu Lan,Zi Li,Xiyan Li,Xiang Zhao,Yanhui Cheng,minju Tan,Xinwan Li,Lei Yang,Shumei Zou,Leying Wen,Dayan Wang,Dexin Li,Yuelong Shu
EPI_ISL_75152	EPI258774	HA	Estonia	2010-Jan-04	A/Tallinn/INS182/2010		Other Database Import	The NIAID Influenza Genome Sequencing Consortium
EPI_ISL_74910	EPI257528	HA	China	2010-Jan-04	A/Tianjin-Nankai/SWL413/2010		WHO Chinese National Influenza Center	Yu Lan,Zi Li,Xiyan Li,Xiang Zhao,Yanhui Cheng,minju Tan,Xinwan Li,Lei Yang,Shumei Zou,Leying Wen,Dayan Wang,Dexin Li,Yuelong Shu
EPI_ISL_77268	EPI272417	HA	Japan	2010-Jan-04	A/OKAYAMA/1/2010	Okayama Prefectural Institute for Environmental Science and Public Health	National Institute of Infectious Diseases (NIID)	Fujisaki,Seiichiro; Kim,Namhee; Tahiro,Masato; Odagiri,Takato'
EPI_ISL_75004	EPI257904	HA	China	2010-Jan-04	A/Hainan-Dingan/SWL111/2010		WHO Chinese National Influenza Center	Yu Lan,Zi Li,Xiyan Li,Xiang Zhao,Yanhui Cheng,minju Tan,Xinwan Li,Lei Yang,Shumei Zou,Leying Wen,Dayan Wang,Dexin Li,Yuelong Shu
EPI_ISL_73399	EPI252124	HA	United States	2010-Jan-04	A/Alabama/01/2010	ADPH Bureau of Clinical Laboratories	Centers for Disease Control and Prevention
EPI_ISL_74888	EPI257440	HA	China	2010-Jan-05	A/Tianjin-Hexi/SWL113/2010		WHO Chinese National Influenza Center	Yu Lan,Zi Li,Xiyan Li,Xiang Zhao,Yanhui Cheng,minju Tan,Xinwan Li,Lei Yang,Shumei Zou,Leying Wen,Dayan Wang,Dexin Li,Yuelong Shu
EPI_ISL_75162	EPI258854	HA	Austria	2010-Jan-05	A/Vienna/INS179/2010		Other Database Import	The NIAID Influenza Genome Sequencing Consortium
EPI_ISL_77713	EPI278880	HA	Ukraine	2010-Jan-05	A/Ukraine/199/2010	Institute of Epidemiology and Infectious Diseases AMS of Ukraine	Centers for Disease Control and Prevention
EPI_ISL_75009	EPI257924	HA	China	2010-Jan-05	A/Hubei-Maojian/SWL113/2010		WHO Chinese National Influenza Center	Yu Lan,Zi Li,Xiyan Li,Xiang Zhao,Yanhui Cheng,minju Tan,Xinwan Li,Lei Yang,Shumei Zou,Leying Wen,Dayan Wang,Dexin Li,Yuelong Shu
EPI_ISL_75017	EPI257956	HA	China	2010-Jan-05	A/Jiangxi-Zhanggong/SWL52/2010		WHO Chinese National Influenza Center	Yu Lan,Zi Li,Xiyan Li,Xiang Zhao,Yanhui Cheng,minju Tan,Xinwan Li,Lei Yang,Shumei Zou,Leying Wen,Dayan Wang,Dexin Li,Yuelong Shu
EPI_ISL_74953	EPI257700	HA	China	2010-Jan-05	A/Neimenggu-Huimin/SWL18/2010		WHO Chinese National Influenza Center	Yu Lan,Zi Li,Xiyan Li,Xiang Zhao,Yanhui Cheng,minju Tan,Xinwan Li,Lei Yang,Shumei Zou,Leying Wen,Dayan Wang,Dexin Li,Yuelong Shu
EPI_ISL_71407	EPI247384	HA	United States	2010-Jan-05	A/NewMexico/01/2010	New Mexico Department of Health	Centers for Disease Control and Prevention
EPI_ISL_74922	EPI257576	HA	China	2010-Jan-06	A/Zhejiang-Haishu/SWL128/2010		WHO Chinese National Influenza Center	Yu Lan,Zi Li,Xiyan Li,Xiang Zhao,Yanhui Cheng,minju Tan,Xinwan Li,Lei Yang,Shumei Zou,Leying Wen,Dayan Wang,Dexin Li,Yuelong Shu
EPI_ISL_74895	EPI257468	HA	China	2010-Jan-06	A/Guangxi-Yuzhou/SWL16/2010		WHO Chinese National Influenza Center	Yu Lan,Zi Li,Xiyan Li,Xiang Zhao,Yanhui Cheng,minju Tan,Xinwan Li,Lei Yang,Shumei Zou,Leying Wen,Dayan Wang,Dexin Li,Yuelong Shu
EPI_ISL_71367	EPI247269	HA	Ethiopia	2010-Jan-06	A/Ethiopia/45/2010	Ethiopian Health and Nutrition Research Institute (EHNRI)	Centers for Disease Control and Prevention
EPI_ISL_69071	EPI240607	HA	Japan	2010-Jan-06	A/Sendai-H/41/2010	Virus Research Center, Sendai Medical Center	National Institute of Infectious Diseases (NIID)	Ujike,Makoto; Kato,Yumiko; Oguchi,Akio; Fujita,Nobuyuki; Obuchi,Masatsugu; Tashiro,Masato; Odagiri,Takato
EPI_ISL_77252	EPI272393	HA	Japan	2010-Jan-06	A/FUKUOKA-C/8/2010	Fukuoka City Institute for Hygiene and the Environment	National Institute of Infectious Diseases (NIID)	Fujisaki,Seiichiro; Kim,Namhee; Tahiro,Masato; Odagiri,Takato'
EPI_ISL_70470	EPI244279	HA	Japan	2010-Jan-06	A/WAKAYAMA-C/1/2010	Wakayama City Institute of Public Health	National Institute of Infectious Diseases (NIID)	Ujike,Makoto; Kato,Yumiko; Oguchi,Akio; Fujita,Nobuyuki; Obuchi,Masatsugu; Tashiro,Masato; Odagiri,Takato
EPI_ISL_74972	EPI257776	HA	China	2010-Jan-06	A/Guangxi-Longan/SWL111/2010		WHO Chinese National Influenza Center	Yu Lan,Zi Li,Xiyan Li,Xiang Zhao,Yanhui Cheng,minju Tan,Xinwan Li,Lei Yang,Shumei Zou,Leying Wen,Dayan Wang,Dexin Li,Yuelong Shu
EPI_ISL_70375	EPI244041	HA	Japan	2010-Jan-07	A/KYOTO/2/2010	Kyoto Prefectural Institute of Public Health and Environment	National Institute of Infectious Diseases (NIID)	Ujike,Makoto; Kato,Yumiko; Oguchi,Akio; Fujita,Nobuyuki; Obuchi,Masatsugu; Tashiro,Masato; Odagiri,Takato
EPI_ISL_74941	EPI257652	HA	China	2010-Jan-07	A/Yunnan-Qiaojia/SWL31/2010		WHO Chinese National Influenza Center	Yu Lan,Zi Li,Xiyan Li,Xiang Zhao,Yanhui Cheng,minju Tan,Xinwan Li,Lei Yang,Shumei Zou,Leying Wen,Dayan Wang,Dexin Li,Yuelong Shu
EPI_ISL_74942	EPI257656	HA	China	2010-Jan-07	A/Yunnan-Qiaojia/SWL34/2010		WHO Chinese National Influenza Center	Yu Lan,Zi Li,Xiyan Li,Xiang Zhao,Yanhui Cheng,minju Tan,Xinwan Li,Lei Yang,Shumei Zou,Leying Wen,Dayan Wang,Dexin Li,Yuelong Shu
EPI_ISL_74971	EPI257772	HA	China	2010-Jan-07	A/Ningxia-Litong/SWL19/2010		WHO Chinese National Influenza Center	Yu Lan,Zi Li,Xiyan Li,Xiang Zhao,Yanhui Cheng,minju Tan,Xinwan Li,Lei Yang,Shumei Zou,Leying Wen,Dayan Wang,Dexin Li,Yuelong Shu
EPI_ISL_73531	EPI253002	HA	United States	2010-Jan-08	A/Texas/JMS404/2009		Other Database Import	The NIAID Influenza Genome Sequencing Consortium
EPI_ISL_75010	EPI257928	HA	China	2010-Jan-08	A/Hubei-Maojian/SWL132/2010		WHO Chinese National Influenza Center	Yu Lan,Zi Li,Xiyan Li,Xiang Zhao,Yanhui Cheng,minju Tan,Xinwan Li,Lei Yang,Shumei Zou,Leying Wen,Dayan Wang,Dexin Li,Yuelong Shu
EPI_ISL_74948	EPI257680	HA	China	2010-Jan-08	A/Ningxia-Xixia/SWL116/2010		WHO Chinese National Influenza Center	Yu Lan,Zi Li,Xiyan Li,Xiang Zhao,Yanhui Cheng,minju Tan,Xinwan Li,Lei Yang,Shumei Zou,Leying Wen,Dayan Wang,Dexin Li,Yuelong Shu
EPI_ISL_75005	EPI257908	HA	China	2010-Jan-08	A/Hainan-Dingan/SWL123/2010		WHO Chinese National Influenza Center	Yu Lan,Zi Li,Xiyan Li,Xiang Zhao,Yanhui Cheng,minju Tan,Xinwan Li,Lei Yang,Shumei Zou,Leying Wen,Dayan Wang,Dexin Li,Yuelong Shu
EPI_ISL_93123	EPI324764	HA	Thailand	2010-Jan-08	A/Thailand/CU-MV10/2010		Other Database Import	Kowitdamrong,E.; Bhattarakosol,P.; Hansasuta,P.; Loykaew,T.; Sompitak,S.
EPI_ISL_75760	EPI263513	HA	Singapore	2010-Jan-08	A/Singapore/TT017/2010		Other Database Import	Phuah,S.P.; Meng,S.; Teo,M.L.; Yong,T.Y.; Loh,P.L.; Quek,D.; Ho,Y.L.; Tan,Y.L.; Cui,L.
EPI_ISL_70994	EPI245975	HA	China	2010-Jan-08	A/Henan/1/2010		Other Database Import	Yao,L.; Bao,F.; Shi,S.; Kan,Y.
EPI_ISL_74933	EPI257620	HA	China	2010-Jan-08	A/Guangdong-Luohu/SWL18/2010		WHO Chinese National Influenza Center	Yu Lan,Zi Li,Xiyan Li,Xiang Zhao,Yanhui Cheng,minju Tan,Xinwan Li,Lei Yang,Shumei Zou,Leying Wen,Dayan Wang,Dexin Li,Yuelong Shu
EPI_ISL_74919	EPI257564	HA	China	2010-Jan-08	A/Hubei-Wujiagang/SWL12/2010		WHO Chinese National Influenza Center	Yu Lan,Zi Li,Xiyan Li,Xiang Zhao,Yanhui Cheng,minju Tan,Xinwan Li,Lei Yang,Shumei Zou,Leying Wen,Dayan Wang,Dexin Li,Yuelong Shu
EPI_ISL_77250	EPI272391	HA	Japan	2010-Jan-09	A/AOMORI/3/2010	Aomori Prefectural Institute of Public Health and Environment	National Institute of Infectious Diseases (NIID)	Fujisaki,Seiichiro; Kim,Namhee; Tahiro,Masato; Odagiri,Takato'
EPI_ISL_73533	EPI253018	HA	United States	2010-Jan-10	A/Texas/JMS406/2009		Other Database Import	The NIAID Influenza Genome Sequencing Consortium
EPI_ISL_75011	EPI257932	HA	China	2010-Jan-10	A/Hubei-Maojian/SWL140/2010		WHO Chinese National Influenza Center	Yu Lan,Zi Li,Xiyan Li,Xiang Zhao,Yanhui Cheng,minju Tan,Xinwan Li,Lei Yang,Shumei Zou,Leying Wen,Dayan Wang,Dexin Li,Yuelong Shu
EPI_ISL_95624	EPI334823	HA	Japan	2010-Jan-10	A/Aichi/40/2010	Aichi Prefectural Institute of Public Health	Aichi Prefectural Institute of Public Health	Yasui,Yoshihiro; Yamashita,Teruo; Minagawa,Hiroko
EPI_ISL_77262	EPI272408	HA	Japan	2010-Jan-10	A/NARA/2/2010	Nara Prefectural Institute for Hygiene and Environment	National Institute of Infectious Diseases (NIID)	Fujisaki,Seiichiro; Kim,Namhee; Tahiro,Masato; Odagiri,Takato'
EPI_ISL_73534	EPI253026	HA	United States	2010-Jan-11	A/Texas/JMS407/2009		Other Database Import	The NIAID Influenza Genome Sequencing Consortium
EPI_ISL_76592	EPI269874	HA	Australia	2010-Jan-11	A/Victoria/2/2010	Victorian Infectious Diseases Reference Laboratory	WHO Collaborating Centre for Reference and Research on Influenza	Deng,Y-M.; Iannello,P.; Caldwell,N.; Komadina,N.
EPI_ISL_74947	EPI257676	HA	China	2010-Jan-11	A/Ningxia-Xingqing/SWL176/2010		WHO Chinese National Influenza Center	Yu Lan,Zi Li,Xiyan Li,Xiang Zhao,Yanhui Cheng,minju Tan,Xinwan Li,Lei Yang,Shumei Zou,Leying Wen,Dayan Wang,Dexin Li,Yuelong Shu
EPI_ISL_74988	EPI257840	HA	China	2010-Jan-11	A/Shanghai-Luwan/SWL126/2010		WHO Chinese National Influenza Center	Yu Lan,Zi Li,Xiyan Li,Xiang Zhao,Yanhui Cheng,minju Tan,Xinwan Li,Lei Yang,Shumei Zou,Leying Wen,Dayan Wang,Dexin Li,Yuelong Shu
EPI_ISL_76740	EPI270639	HA	United States	2010-Jan-11	A/California/VRDL2/2010		Other Database Import	The NIAID Influenza Genome Sequencing Consortium
EPI_ISL_78736	EPI277140	HA	Greece	2010-Jan-11	A/Athens/INS394/2010		Other Database Import	The NIAID Influenza Genome Sequencing Consortium
EPI_ISL_70355	EPI243988	HA	Macedonia the former Yogoslav Republic of	2010-Jan-12	A/Macedonia/26/2010	Republic Institute for Health Protection	National Institute for Medical Research
EPI_ISL_71897	EPI249893	HA	Japan	2010-Jan-12	A/Nagasaki/HA-10-11/2010		Other Database Import	Kawano,H.; Kobayashi,N.
EPI_ISL_71904	EPI249900	HA	Japan	2010-Jan-12	A/Nagasaki/HA-10-6/2010		Other Database Import	Kawano,H.; Kobayashi,N.
EPI_ISL_75007	EPI257916	HA	China	2010-Jan-12	A/Tianjin-Nankai/SWL1692/2010		WHO Chinese National Influenza Center	Yu Lan,Zi Li,Xiyan Li,Xiang Zhao,Yanhui Cheng,minju Tan,Xinwan Li,Lei Yang,Shumei Zou,Leying Wen,Dayan Wang,Dexin Li,Yuelong Shu
EPI_ISL_71404	EPI247375	HA	United States	2010-Jan-12	A/Nevada/01/2010	Nevada State Health Laboratory	Centers for Disease Control and Prevention
EPI_ISL_79227	EPI278586	HA	Madagascar	2010-Jan-12	A/Madagascar/95/2010	Institut Pasteur de Madagascar	National Institute for Medical Research
EPI_ISL_73535	EPI253034	HA	United States	2010-Jan-12	A/Texas/JMS408/2009		Other Database Import	The NIAID Influenza Genome Sequencing Consortium
EPI_ISL_83472	EPI292273	HA	Finland	2010-Jan-12	A/Finland/2/2010		Other Database Import	Ikonen,N.; Haanpaa,M.; Ronkko,E.; Lyytikainen,O.; Kuusi,M.; Ruutu,P.; Kallio-Kokko,H.; Mannonen,L.; Lappalainen,M.; Ziegler,T.; Julkunen,I.
EPI_ISL_74932	EPI257616	HA	China	2010-Jan-12	A/Hunan-Daoxian/SWL31/2010		WHO Chinese National Influenza Center	Yu Lan,Zi Li,Xiyan Li,Xiang Zhao,Yanhui Cheng,minju Tan,Xinwan Li,Lei Yang,Shumei Zou,Leying Wen,Dayan Wang,Dexin Li,Yuelong Shu
EPI_ISL_71411	EPI247396	HA	United States	2010-Jan-12	A/NorthCarolina/01/2010	North Carolina State Laboratory of Public Health	Centers for Disease Control and Prevention
EPI_ISL_75080	EPI258208	HA	China	2010-Jan-13	A/Hunan-Yuhua/SWL174/2010		WHO Chinese National Influenza Center	Yu Lan,Zi Li,Xiyan Li,Xiang Zhao,Yanhui Cheng,minju Tan,Xinwan Li,Lei Yang,Shumei Zou,Leying Wen,Dayan Wang,Dexin Li,Yuelong Shu
EPI_ISL_71424	EPI247441	HA	United States	2010-Jan-13	A/Texas/01/2010	Texas Department of State Health Services-Laboratory Services	Centers for Disease Control and Prevention
EPI_ISL_74955	EPI257708	HA	China	2010-Jan-13	A/Hunan-Yuhua/SWL169/2010		WHO Chinese National Influenza Center	Yu Lan,Zi Li,Xiyan Li,Xiang Zhao,Yanhui Cheng,minju Tan,Xinwan Li,Lei Yang,Shumei Zou,Leying Wen,Dayan Wang,Dexin Li,Yuelong Shu
EPI_ISL_71390	EPI247338	HA	United States	2010-Jan-13	A/Maryland/03/2010	Maryland Department of Health and Mental Hygiene	Centers for Disease Control and Prevention
EPI_ISL_75068	EPI258160	HA	China	2010-Jan-13	A/Fujian-Licheng/SWL127/2010		WHO Chinese National Influenza Center	Yu Lan,Zi Li,Xiyan Li,Xiang Zhao,Yanhui Cheng,minju Tan,Xinwan Li,Lei Yang,Shumei Zou,Leying Wen,Dayan Wang,Dexin Li,Yuelong Shu
EPI_ISL_75071	EPI258172	HA	China	2010-Jan-13	A/Shanghai-Putuo/SWL131/2010		WHO Chinese National Influenza Center	Yu Lan,Zi Li,Xiyan Li,Xiang Zhao,Yanhui Cheng,minju Tan,Xinwan Li,Lei Yang,Shumei Zou,Leying Wen,Dayan Wang,Dexin Li,Yuelong Shu
EPI_ISL_100866	EPI347949	HA	China	2010-Jan-14	A/Shenzhen/27/2010		Other Database Import	Wu,C.; Cheng,X.; Wang,X.; Lv,X.; Yang,F.; Liu,T.; Fang,S.; Zhang,R.; Cheng,J.
EPI_ISL_100867	EPI347950	HA	China	2010-Jan-14	A/Shenzhen/37/2010		Other Database Import	Wu,C.; Cheng,X.; Wang,X.; Lv,X.; Yang,F.; Liu,T.; Fang,S.; Zhang,R.; Cheng,J.
EPI_ISL_74990	EPI257848	HA	China	2010-Jan-14	A/Shanghai-Luwan/SWL137/2010		WHO Chinese National Influenza Center	Yu Lan,Zi Li,Xiyan Li,Xiang Zhao,Yanhui Cheng,minju Tan,Xinwan Li,Lei Yang,Shumei Zou,Leying Wen,Dayan Wang,Dexin Li,Yuelong Shu
EPI_ISL_77256	EPI272399	HA	Japan	2010-Jan-14	A/KUMAMOTO/2/2010	Kumamoto Prefectural Institute of Public Health and Environmental Science	National Institute of Infectious Diseases (NIID)	Fujisaki,Seiichiro; Kim,Namhee; Tahiro,Masato; Odagiri,Takato'
EPI_ISL_75077	EPI258196	HA	China	2010-Jan-14	A/Chongqing-Nanchuan/SWL31/2010		WHO Chinese National Influenza Center	Yu Lan,Zi Li,Xiyan Li,Xiang Zhao,Yanhui Cheng,minju Tan,Xinwan Li,Lei Yang,Shumei Zou,Leying Wen,Dayan Wang,Dexin Li,Yuelong Shu
EPI_ISL_75061	EPI258132	HA	China	2010-Jan-14	A/Guangxi-Qinnan/SWL137/2010		WHO Chinese National Influenza Center	Yu Lan,Zi Li,Xiyan Li,Xiang Zhao,Yanhui Cheng,minju Tan,Xinwan Li,Lei Yang,Shumei Zou,Leying Wen,Dayan Wang,Dexin Li,Yuelong Shu
EPI_ISL_75066	EPI258152	HA	China	2010-Jan-14	A/Fujian-Yanping/SWL143/2010		WHO Chinese National Influenza Center	Yu Lan,Zi Li,Xiyan Li,Xiang Zhao,Yanhui Cheng,minju Tan,Xinwan Li,Lei Yang,Shumei Zou,Leying Wen,Dayan Wang,Dexin Li,Yuelong Shu
EPI_ISL_71618	EPI248550	HA	Japan	2010-Jan-15	A/YAMAGATA/29/2010	Yamagata Prefectural Institute of Public Health	National Institute of Infectious Diseases (NIID)	Ujike,Makoto; Kato,Yumiko; Oguchi,Akio; Fujita,Nobuyuki; Obuchi,Masatsugu; Tashiro,Masato; Odagiri,Takato
EPI_ISL_79192	EPI278516	HA	Ukraine	2010-Jan-15	A/Ukraine/122/2010	Institute of Epidemiology and Infectious Diseases AMS of Ukraine	National Institute for Medical Research
EPI_ISL_79193	EPI278518	HA	Ukraine	2010-Jan-15	A/Ukraine/131/2010	Institute of Epidemiology and Infectious Diseases AMS of Ukraine	National Institute for Medical Research
EPI_ISL_77661	EPI273708	HA	United States	2010-Jan-16	A/Connecticut/01/2010	Connecticut Department. of Public Health	Centers for Disease Control and Prevention
EPI_ISL_74974	EPI257784	HA	China	2010-Jan-16	A/Gansu-Chengguan/SWL1112/2010		WHO Chinese National Influenza Center	Yu Lan,Zi Li,Xiyan Li,Xiang Zhao,Yanhui Cheng,minju Tan,Xinwan Li,Lei Yang,Shumei Zou,Leying Wen,Dayan Wang,Dexin Li,Yuelong Shu
EPI_ISL_93119	EPI324760	HA	Thailand	2010-Jan-16	A/Thailand/CU-MV6/2010		Other Database Import	Kowitdamrong,E.; Bhattarakosol,P.; Hansasuta,P.; Loykaew,T.; Sompitak,S.
EPI_ISL_71416	EPI247411	HA	United States	2010-Jan-17	A/Pennsylvania/01/2010	Pennsylvania Department of Health	Centers for Disease Control and Prevention
EPI_ISL_74129	EPI254810	HA	United States	2010-Jan-18	A/NewYork/1998/2010		Other Database Import	The NIAID Influenza Genome Sequencing Consortium
EPI_ISL_75086	EPI258248	HA	China	2010-Jan-18	A/Shaanxi-Beilin/SWL134/2010		WHO Chinese National Influenza Center	Yu Lan,Zi Li,Xiyan Li,Xiang Zhao,Yanhui Cheng,minju Tan,Xinwan Li,Lei Yang,Shumei Zou,Leying Wen,Dayan Wang,Dexin Li,Yuelong Shu
EPI_ISL_71896	EPI249892	HA	Japan	2010-Jan-18	A/Nagasaki/HA-10-10/2010		Other Database Import	Kawano,H.; Kobayashi,N.
EPI_ISL_70354	EPI243986	HA	Macedonia the former Yogoslav Republic of	2010-Jan-18	A/Macedonia/24/2010	Republic Institute for Health Protection	National Institute for Medical Research
EPI_ISL_71899	EPI249895	HA	Japan	2010-Jan-18	A/Nagasaki/HA-10-13/2010		Other Database Import	Kawano,H.; Kobayashi,N.
EPI_ISL_78744	EPI277204	HA	Greece	2010-Jan-18	A/Athens/INS417/2010		Other Database Import	The NIAID Influenza Genome Sequencing Consortium
EPI_ISL_74130	EPI254818	HA	United States	2010-Jan-18	A/NewYork/1999/2010		Other Database Import	The NIAID Influenza Genome Sequencing Consortium
EPI_ISL_75020	EPI257968	HA	China	2010-Jan-19	A/Guangdong-Yuexiu/SWL193/2010		WHO Chinese National Influenza Center	Yu Lan,Zi Li,Xiyan Li,Xiang Zhao,Yanhui Cheng,minju Tan,Xinwan Li,Lei Yang,Shumei Zou,Leying Wen,Dayan Wang,Dexin Li,Yuelong Shu
EPI_ISL_75019	EPI257964	HA	China	2010-Jan-19	A/Guangdong-Liwan/SWL153/2010		WHO Chinese National Influenza Center	Yu Lan,Zi Li,Xiyan Li,Xiang Zhao,Yanhui Cheng,minju Tan,Xinwan Li,Lei Yang,Shumei Zou,Leying Wen,Dayan Wang,Dexin Li,Yuelong Shu
EPI_ISL_73407	EPI252146	HA	United States	2010-Jan-19	A/Mississippi/01/2010	Mississippi Public Health Laboratory	Centers for Disease Control and Prevention
EPI_ISL_76741	EPI270647	HA	United States	2010-Jan-19	A/California/VRDL3/2010		Other Database Import	The NIAID Influenza Genome Sequencing Consortium
EPI_ISL_79190	EPI278512	HA	Ukraine	2010-Jan-19	A/Ukraine/132/2010	Institute of Epidemiology and Infectious Diseases AMS of Ukraine	National Institute for Medical Research
EPI_ISL_74982	EPI257816	HA	China	2010-Jan-19	A/Jiangsu-Beitang/SWL153/2010		WHO Chinese National Influenza Center	Yu Lan,Zi Li,Xiyan Li,Xiang Zhao,Yanhui Cheng,minju Tan,Xinwan Li,Lei Yang,Shumei Zou,Leying Wen,Dayan Wang,Dexin Li,Yuelong Shu
EPI_ISL_75031	EPI258012	HA	China	2010-Jan-20	A/Shanghai-Pudongxin/SWL187/2010		WHO Chinese National Influenza Center	Yu Lan,Zi Li,Xiyan Li,Xiang Zhao,Yanhui Cheng,minju Tan,Xinwan Li,Lei Yang,Shumei Zou,Leying Wen,Dayan Wang,Dexin Li,Yuelong Shu
EPI_ISL_77257	EPI272400	HA	Japan	2010-Jan-20	A/KUMAMOTO/4/2010	Kumamoto Prefectural Institute of Public Health and Environmental Science	National Institute of Infectious Diseases (NIID)	Fujisaki,Seiichiro; Kim,Namhee; Tahiro,Masato; Odagiri,Takato'
EPI_ISL_88147	EPI310139	HA	Vietnam	2010-Jan-20	A/Vietnam/21/2010	National Institute of Hygiene and Epidemiology	Centers for Disease Control and Prevention
EPI_ISL_77270	EPI272420	HA	Japan	2010-Jan-20	A/SHIZUOKA-C/21/2010	Shizuoka City Institute of Environmental Sciences and Public Health	National Institute of Infectious Diseases (NIID)	Fujisaki,Seiichiro; Kim,Namhee; Tahiro,Masato; Odagiri,Takato'
EPI_ISL_74135	EPI254858	HA	United States	2010-Jan-20	A/NewYork/2876/2010		Other Database Import	The NIAID Influenza Genome Sequencing Consortium
EPI_ISL_71905	EPI249901	HA	Japan	2010-Jan-20	A/Nagasaki/HA-10-69/2010		Other Database Import	Kawano,H.; Kobayashi,N.
EPI_ISL_71413	EPI247402	HA	United States	2010-Jan-20	A/NorthCarolina/03/2010	North Carolina State Laboratory of Public Health	Centers for Disease Control and Prevention
EPI_ISL_75028	EPI258000	HA	China	2010-Jan-20	A/Hunan-Yueyanglou/SWL154/2010		WHO Chinese National Influenza Center	Yu Lan,Zi Li,Xiyan Li,Xiang Zhao,Yanhui Cheng,minju Tan,Xinwan Li,Lei Yang,Shumei Zou,Leying Wen,Dayan Wang,Dexin Li,Yuelong Shu
EPI_ISL_75032	EPI258016	HA	China	2010-Jan-20	A/Guangxi-Xixiangtang/SWL139/2010		WHO Chinese National Influenza Center	Yu Lan,Zi Li,Xiyan Li,Xiang Zhao,Yanhui Cheng,minju Tan,Xinwan Li,Lei Yang,Shumei Zou,Leying Wen,Dayan Wang,Dexin Li,Yuelong Shu
EPI_ISL_74132	EPI254834	HA	United States	2010-Jan-20	A/NewYork/2372/2010		Other Database Import	The NIAID Influenza Genome Sequencing Consortium
EPI_ISL_93120	EPI324761	HA	Thailand	2010-Jan-21	A/Thailand/CU-MV7/2010		Other Database Import	Kowitdamrong,E.; Bhattarakosol,P.; Hansasuta,P.; Loykaew,T.; Sompitak,S.
EPI_ISL_71435	EPI247475	HA	United States	2010-Jan-21	A/Virginia/01/2010	Virginia Division of Consolidated Laboratories	Centers for Disease Control and Prevention
EPI_ISL_154122	EPI500755	HA	Portugal	2010-Jan-21	A/Portugal/02/2010	Hospital de Curry Cabral	INSA National Institute of Health Portugal	Correia, V.; Santos, L.A.; Giria, M.
EPI_ISL_75012	EPI257936	HA	China	2010-Jan-21	A/Hubei-Maojian/SWL197/2010		WHO Chinese National Influenza Center	Yu Lan,Zi Li,Xiyan Li,Xiang Zhao,Yanhui Cheng,minju Tan,Xinwan Li,Lei Yang,Shumei Zou,Leying Wen,Dayan Wang,Dexin Li,Yuelong Shu
EPI_ISL_176753	EPI579923	HA	Mongolia	2010-Jan-21	A/Dundgobi/381/2010	National Center for Communicable Diseases	National Centre for Disease Control (NCDC)	Naranzul, Tsedenbal
EPI_ISL_73537	EPI253050	HA	United States	2010-Jan-22	A/Texas/JMS410/2009		Other Database Import	The NIAID Influenza Genome Sequencing Consortium
EPI_ISL_74137	EPI254874	HA	United States	2010-Jan-22	A/NewYork/2963/2010		Other Database Import	The NIAID Influenza Genome Sequencing Consortium
EPI_ISL_178846	EPI588376	HA	Brazil	2010-Jan-23	A/Parana/906/2010	Instituto Oswaldo Cruz FIOCRUZ - Laboratory of Respiratory Viruses and Measles (LVRS)	Instituto Oswaldo Cruz FIOCRUZ - Laboratory of Respiratory Viruses and Measles (LVRS)	Resende, P.C.; Born, P.S.; Motta, F.C.; Brancante, D.; Caetano, B.; Siqueira, M.M.
EPI_ISL_78739	EPI277164	HA	Greece	2010-Jan-24	A/Athens/INS398/2010		Other Database Import	The NIAID Influenza Genome Sequencing Consortium
EPI_ISL_79342	EPI278825	HA	United States	2010-Jan-24	A/Georgia/02/2010	Georgia Public Health Laboratory	Centers for Disease Control and Prevention
EPI_ISL_74139	EPI254890	HA	United States	2010-Jan-25	A/NewYork/3230/2010		Other Database Import	The NIAID Influenza Genome Sequencing Consortium
EPI_ISL_74963	EPI257740	HA	China	2010-Jan-25	A/Fujian-Gulou/SWL1257/2010		WHO Chinese National Influenza Center	Yu Lan,Zi Li,Xiyan Li,Xiang Zhao,Yanhui Cheng,minju Tan,Xinwan Li,Lei Yang,Shumei Zou,Leying Wen,Dayan Wang,Dexin Li,Yuelong Shu
EPI_ISL_75865	EPI266087	HA	China	2010-Jan-25	A/Guangdong-Zhenjiang/SWL165/2010		WHO Chinese National Influenza Center	Yu Lan,Zi Li,Xiyan Li,Xiang Zhao,Yanhui Cheng,minju Tan,Xinwan Li,Lei Yang,Shumei Zou,Leying Wen,Dayan Wang,Dexin Li,Yuelong Shu
EPI_ISL_73538	EPI253058	HA	United States	2010-Jan-25	A/Texas/JMS411/2009		Other Database Import	The NIAID Influenza Genome Sequencing Consortium
EPI_ISL_88210	EPI310245	HA	Russian Federation	2010-Jan-25	A/St.Petersburg/14/2010		Other Database Import	Wolschek,M.
EPI_ISL_74956	EPI257712	HA	China	2010-Jan-25	A/Hunan-Yuhu/SWL163/2010		WHO Chinese National Influenza Center	Yu Lan,Zi Li,Xiyan Li,Xiang Zhao,Yanhui Cheng,minju Tan,Xinwan Li,Lei Yang,Shumei Zou,Leying Wen,Dayan Wang,Dexin Li,Yuelong Shu
EPI_ISL_74957	EPI257716	HA	China	2010-Jan-26	A/Shanghai-Pudongxin/SWL1117/2010		WHO Chinese National Influenza Center	Yu Lan,Zi Li,Xiyan Li,Xiang Zhao,Yanhui Cheng,minju Tan,Xinwan Li,Lei Yang,Shumei Zou,Leying Wen,Dayan Wang,Dexin Li,Yuelong Shu
EPI_ISL_79213	EPI278558	HA	Greece	2010-Jan-26	A/Livadia/1851/2010	Hellenic Pasteur Institute	National Institute for Medical Research
EPI_ISL_164104	EPI535930	HA	France	2010-Jan-26	A/NordPasdeCalais/450/2010		Institut Pasteur	Barbezange, Cyril
EPI_ISL_74136	EPI254866	HA	United States	2010-Jan-26	A/NewYork/2960/2010		Other Database Import	The NIAID Influenza Genome Sequencing Consortium
EPI_ISL_74975	EPI257788	HA	China	2010-Jan-26	A/Jiangsu-Beitang/SWL164/2010		WHO Chinese National Influenza Center	Yu Lan,Zi Li,Xiyan Li,Xiang Zhao,Yanhui Cheng,minju Tan,Xinwan Li,Lei Yang,Shumei Zou,Leying Wen,Dayan Wang,Dexin Li,Yuelong Shu
EPI_ISL_74993	EPI257860	HA	China	2010-Jan-26	A/Guangxi-Xingbin/SWL115/2010		WHO Chinese National Influenza Center	Yu Lan,Zi Li,Xiyan Li,Xiang Zhao,Yanhui Cheng,minju Tan,Xinwan Li,Lei Yang,Shumei Zou,Leying Wen,Dayan Wang,Dexin Li,Yuelong Shu
EPI_ISL_71418	EPI247416	HA	United States	2010-Jan-27	A/SouthCarolina/01/2010	South Carolina Department of Health	Centers for Disease Control and Prevention
EPI_ISL_75085	EPI258240	HA	China	2010-Jan-27	A/Jiangsu-Qinhuai/SWL167/2010		WHO Chinese National Influenza Center	Yu Lan,Zi Li,Xiyan Li,Xiang Zhao,Yanhui Cheng,minju Tan,Xinwan Li,Lei Yang,Shumei Zou,Leying Wen,Dayan Wang,Dexin Li,Yuelong Shu
EPI_ISL_75873	EPI266151	HA	China	2010-Jan-27	A/Guangdong-Liwan/SWL172/2010		WHO Chinese National Influenza Center	Yu Lan,Zi Li,Xiyan Li,Xiang Zhao,Yanhui Cheng,minju Tan,Xinwan Li,Lei Yang,Shumei Zou,Leying Wen,Dayan Wang,Dexin Li,Yuelong Shu
EPI_ISL_75014	EPI257944	HA	China	2010-Jan-27	A/Fujian-Gulou/SWL1280/2010		WHO Chinese National Influenza Center	Yu Lan,Zi Li,Xiyan Li,Xiang Zhao,Yanhui Cheng,minju Tan,Xinwan Li,Lei Yang,Shumei Zou,Leying Wen,Dayan Wang,Dexin Li,Yuelong Shu
EPI_ISL_75740	EPI263458	HA	Singapore	2010-Jan-27	A/Singapore/KK066/2010		Other Database Import	Phuah,S.P.; Meng,S.; Teo,M.L.; Yong,T.Y.; Loh,P.L.; Quek,D.; Ho,Y.L.; Tan,Y.L.; Cui,L.
EPI_ISL_76235	EPI267728	HA	United States	2010-Jan-27	A/NewYork/3835/2010		Other Database Import	The NIAID Influenza Genome Sequencing Consortium
EPI_ISL_93456	EPI324967	HA	France	2010-Jan-28	A/Paris/1159/2010	Institut Pasteur	Institut Pasteur	CARO ValÃ©rie, ENOUF Vincent
EPI_ISL_71402	EPI247369	HA	United States	2010-Jan-28	A/Nebraska/01/2010	Nebraska Public Health Lab	Centers for Disease Control and Prevention
EPI_ISL_74994	EPI257864	HA	China	2010-Jan-29	A/Guangxi-Gangbei/SWL41/2010		WHO Chinese National Influenza Center	Yu Lan,Zi Li,Xiyan Li,Xiang Zhao,Yanhui Cheng,minju Tan,Xinwan Li,Lei Yang,Shumei Zou,Leying Wen,Dayan Wang,Dexin Li,Yuelong Shu
EPI_ISL_84156	EPI295402	HA	Venezuela Bolivarian Republic of	2010-Jan-29	A/Venezuela/27/2010	Instituto Nacional de Higiene "Rafael Rangel"	Centers for Disease Control and Prevention
EPI_ISL_84226	EPI295603	HA	Bulgaria	2010-Jan-31	A/Bulgaria/033/2010	National Centre of Infectious and	National Institute for Medical Research
EPI_ISL_74958	EPI257720	HA	China	2010-Jan-31	A/Shanghai-Pudongxin/SWL1138/2010		WHO Chinese National Influenza Center	Yu Lan,Zi Li,Xiyan Li,Xiang Zhao,Yanhui Cheng,minju Tan,Xinwan Li,Lei Yang,Shumei Zou,Leying Wen,Dayan Wang,Dexin Li,Yuelong Shu
EPI_ISL_154121	EPI500752	HA	Portugal	2010-Jan-31	A/Portugal/01/2010	Hospital de Curry Cabral	INSA National Institute of Health Portugal	Correia, V.; Santos, L.A.; Giria, M.
EPI_ISL_84228	EPI295605	HA	Bulgaria	2010-Jan-31	A/Bulgaria/035/2010	National Centre of Infectious and	National Institute for Medical Research
EPI_ISL_77682	EPI273777	HA	Russian Federation	2010-Feb-01	A/Saratov/07/2010	Russian Academy of Medical Sciences	Centers for Disease Control and Prevention
EPI_ISL_74996	EPI257872	HA	China	2010-Feb-01	A/Jiangsu-Xuzhougulou/SWL185/2010		WHO Chinese National Influenza Center	Yu Lan,Zi Li,Xiyan Li,Xiang Zhao,Yanhui Cheng,minju Tan,Xinwan Li,Lei Yang,Shumei Zou,Leying Wen,Dayan Wang,Dexin Li,Yuelong Shu
EPI_ISL_91069	EPI353753	HA	China	2010-Feb-01	A/Hangzhou/117/2010		Other Database Import	Li,J.
EPI_ISL_71361	EPI247252	HA	United States	2010-Feb-01	A/Colorado/03/2010	Colorado Department of Health Lab	Centers for Disease Control and Prevention
EPI_ISL_91071	EPI353755	HA	China	2010-Feb-01	A/Hangzhou/125/2010		Other Database Import	Li,J.
EPI_ISL_73539	EPI253066	HA	United States	2010-Feb-01	A/Texas/JMS412/2009		Other Database Import	The NIAID Influenza Genome Sequencing Consortium
EPI_ISL_71956	EPI250007	HA	United States	2010-Feb-01	A/NewMexico/02/2010	New Mexico Department of Health	Centers for Disease Control and Prevention
EPI_ISL_75037	EPI258036	HA	China	2010-Feb-01	A/Xinjiang-Tianshan/SWL1119/2010		WHO Chinese National Influenza Center	Yu Lan,Zi Li,Xiyan Li,Xiang Zhao,Yanhui Cheng,minju Tan,Xinwan Li,Lei Yang,Shumei Zou,Leying Wen,Dayan Wang,Dexin Li,Yuelong Shu
EPI_ISL_74961	EPI257732	HA	China	2010-Feb-01	A/Shanghai-Pudongxin/SWL1147/2010		WHO Chinese National Influenza Center	Yu Lan,Zi Li,Xiyan Li,Xiang Zhao,Yanhui Cheng,minju Tan,Xinwan Li,Lei Yang,Shumei Zou,Leying Wen,Dayan Wang,Dexin Li,Yuelong Shu
EPI_ISL_74992	EPI257856	HA	China	2010-Feb-01	A/Guangxi-Fangcheng/SWL179/2010		WHO Chinese National Influenza Center	Yu Lan,Zi Li,Xiyan Li,Xiang Zhao,Yanhui Cheng,minju Tan,Xinwan Li,Lei Yang,Shumei Zou,Leying Wen,Dayan Wang,Dexin Li,Yuelong Shu
EPI_ISL_91070	EPI353754	HA	China	2010-Feb-01	A/Hangzhou/124/2010		Other Database Import	Li,J.
EPI_ISL_73793	EPI278828	HA	Suriname	2010-Feb-01	A/Suriname/0777/2010	Caribbean Epidemiology Center	Centers for Disease Control and Prevention
EPI_ISL_76227	EPI267664	HA	United States	2010-Feb-02	A/California/VRDL6/2010		Other Database Import	The NIAID Influenza Genome Sequencing Consortium
EPI_ISL_71414	EPI247405	HA	United States	2010-Feb-02	A/NorthCarolina/04/2010	North Carolina State Laboratory of Public Health	Centers for Disease Control and Prevention
EPI_ISL_73414	EPI252169	HA	United States	2010-Feb-02	A/Georgia/09/2010	Georgia Public Health Laboratory	Centers for Disease Control and Prevention
EPI_ISL_75000	EPI257888	HA	China	2010-Feb-02	A/Fujian-Gulou/SWL1338/2010		WHO Chinese National Influenza Center	Yu Lan,Zi Li,Xiyan Li,Xiang Zhao,Yanhui Cheng,minju Tan,Xinwan Li,Lei Yang,Shumei Zou,Leying Wen,Dayan Wang,Dexin Li,Yuelong Shu
EPI_ISL_83474	EPI292275	HA	Finland	2010-Feb-02	A/Finland/4/2010		Other Database Import	Ikonen,N.; Haanpaa,M.; Ronkko,E.; Lyytikainen,O.; Kuusi,M.; Ruutu,P.; Kallio-Kokko,H.; Mannonen,L.; Lappalainen,M.; Ziegler,T.; Julkunen,I.; Ronkko,E.; Kontio,M.
EPI_ISL_75052	EPI258096	HA	China	2010-Feb-02	A/Guangxi-Longan/SWL1976/2010		WHO Chinese National Influenza Center	Yu Lan,Zi Li,Xiyan Li,Xiang Zhao,Yanhui Cheng,minju Tan,Xinwan Li,Lei Yang,Shumei Zou,Leying Wen,Dayan Wang,Dexin Li,Yuelong Shu
EPI_ISL_75048	EPI258080	HA	China	2010-Feb-03	A/Guangxi-Gangbei/SWL158/2010		WHO Chinese National Influenza Center	Yu Lan,Zi Li,Xiyan Li,Xiang Zhao,Yanhui Cheng,minju Tan,Xinwan Li,Lei Yang,Shumei Zou,Leying Wen,Dayan Wang,Dexin Li,Yuelong Shu
EPI_ISL_74964	EPI257744	HA	China	2010-Feb-03	A/Jiangxi-Donghu/SWL1132/2010		WHO Chinese National Influenza Center	Yu Lan,Zi Li,Xiyan Li,Xiang Zhao,Yanhui Cheng,minju Tan,Xinwan Li,Lei Yang,Shumei Zou,Leying Wen,Dayan Wang,Dexin Li,Yuelong Shu
EPI_ISL_79214	EPI278560	HA	Greece	2010-Feb-03	A/Argos/2231/2010	Hellenic Pasteur Institute	National Institute for Medical Research
EPI_ISL_71957	EPI250015	HA	United States	2010-Feb-03	A/Indiana/03/2010	Indiana State Department of Health Laboratories	Centers for Disease Control and Prevention
EPI_ISL_73540	EPI253074	HA	United States	2010-Feb-03	A/Texas/JMS413/2009		Other Database Import	The NIAID Influenza Genome Sequencing Consortium
EPI_ISL_76238	EPI267752	HA	United States	2010-Feb-03	A/NewYork/4662/2010		Other Database Import	The NIAID Influenza Genome Sequencing Consortium
EPI_ISL_84189	EPI295504	HA	Nigeria	2010-Feb-04	A/Nigeria/1506/2010	CDC GAP Nigeria	Centers for Disease Control and Prevention
EPI_ISL_104449	EPI354482	HA	China	2010-Feb-04	A/Guangdong/2315/2010		Other Database Import	Zhang,X.; Ni,H.; Guan,D.; Zou,L.; Zhou,J.; Hou,N.; Zhu,X.; Ke,C.
EPI_ISL_71433	EPI247469	HA	United States	2010-Feb-04	A/Vermont/01/2010	Vermont Department of Health Laboratory	Centers for Disease Control and Prevention
EPI_ISL_76743	EPI270663	HA	United States	2010-Feb-04	A/California/VRDL5/2010		Other Database Import	The NIAID Influenza Genome Sequencing Consortium
EPI_ISL_73541	EPI253082	HA	United States	2010-Feb-04	A/Texas/JMS414/2009		Other Database Import	The NIAID Influenza Genome Sequencing Consortium
EPI_ISL_79628	EPI279905	HA	Niger	2010-Feb-05	A/Niger/668/2010	Institut Pasteur	National Institute for Medical Research
EPI_ISL_78754	EPI277284	HA	Germany	2010-Feb-05	A/Berlin/INS430/2010		Other Database Import	The NIAID Influenza Genome Sequencing Consortium
EPI_ISL_79627	EPI279903	HA	Niger	2010-Feb-05	A/Niger/667/2010	Institut Pasteur	National Institute for Medical Research
EPI_ISL_71371	EPI247281	HA	United States	2010-Feb-06	A/Georgia/01/2010	Georgia Public Health Laboratory	Centers for Disease Control and Prevention
EPI_ISL_75046	EPI258072	HA	China	2010-Feb-07	A/Xinjiang-Hutubi/SWL117/2010		WHO Chinese National Influenza Center	Yu Lan,Zi Li,Xiyan Li,Xiang Zhao,Yanhui Cheng,minju Tan,Xinwan Li,Lei Yang,Shumei Zou,Leying Wen,Dayan Wang,Dexin Li,Yuelong Shu
EPI_ISL_79365	EPI278904	HA	Russian Federation	2010-Feb-08	A/St.Petersburg/204/2010	Russian Academy of Medical Sciences	Centers for Disease Control and Prevention
EPI_ISL_75022	EPI257976	HA	China	2010-Feb-08	A/Beijing-Xicheng/SWL1304/2010		WHO Chinese National Influenza Center	Yu Lan,Zi Li,Xiyan Li,Xiang Zhao,Yanhui Cheng,minju Tan,Xinwan Li,Lei Yang,Shumei Zou,Leying Wen,Dayan Wang,Dexin Li,Yuelong Shu
EPI_ISL_74780	EPI257040	HA	Japan	2010-Feb-08	A/Nagasaki/HA-10-17/2010		Other Database Import	Kawano,H.; Kobayashi,N.
EPI_ISL_71446	EPI247506	HA	United States	2010-Feb-08	A/Wyoming/01/2010	Wyoming Public Health Laboratory	Centers for Disease Control and Prevention
EPI_ISL_75054	EPI258104	HA	China	2010-Feb-08	A/Guangxi-Longan/SWL1990/2010		WHO Chinese National Influenza Center	Yu Lan,Zi Li,Xiyan Li,Xiang Zhao,Yanhui Cheng,minju Tan,Xinwan Li,Lei Yang,Shumei Zou,Leying Wen,Dayan Wang,Dexin Li,Yuelong Shu
EPI_ISL_77685	EPI273786	HA	Russian Federation	2010-Feb-08	A/St.Petersburg/103/2010	Russian Academy of Medical Sciences	Centers for Disease Control and Prevention
EPI_ISL_73409	EPI252152	HA	United States	2010-Feb-09	A/NewYork/03/2010	New York City Department of Health	Centers for Disease Control and Prevention
EPI_ISL_71609	EPI248533	HA	Japan	2010-Feb-09	A/KITAKYUSYU/4/2010	Kitakyusyu City Institute of Enviromental Sciences	National Institute of Infectious Diseases (NIID)	Ujike,Makoto; Kato,Yumiko; Oguchi,Akio; Fujita,Nobuyuki; Obuchi,Masatsugu; Tashiro,Masato; Odagiri,Takato
EPI_ISL_81327	EPI286994	HA	Senegal	2010-Feb-10	A/Senegal/021/2010	Institut Pasteur de Dakar	National Institute for Medical Research
EPI_ISL_71432	EPI247466	HA	United States	2010-Feb-10	A/Utah/02/2010	Utah Department of Health	Centers for Disease Control and Prevention
EPI_ISL_77707	EPI273857	HA	Ethiopia	2010-Feb-10	A/Ethiopia/13/2010	Ethiopian Health and Nutrition Research Institute (EHNRI)	Centers for Disease Control and Prevention
EPI_ISL_93455	EPI324964	HA	France	2010-Feb-11	A/Paris/1158/2010	Institut Pasteur	Institut Pasteur	CARO ValÃ©rie, ENOUF Vincent
EPI_ISL_73402	EPI252133	HA	United States	2010-Feb-11	A/Delaware/02/2010	Delaware Public Health Lab	Centers for Disease Control and Prevention
EPI_ISL_71358	EPI247245	HA	United States	2010-Feb-11	A/California/04/2010	California Department of Health Services	Centers for Disease Control and Prevention
EPI_ISL_94679	EPI331002	HA	Senegal	2010-Feb-12	A/Senegal/024/2010	Institut Pasteur de Dakar	National Institute for Medical Research
EPI_ISL_76745	EPI270679	HA	United States	2010-Feb-13	A/California/VRDL8/2010		Other Database Import	The NIAID Influenza Genome Sequencing Consortium
EPI_ISL_79191	EPI278514	HA	Ukraine	2010-Feb-14	A/Ukraine/123/2010	Institute of Epidemiology and Infectious Diseases AMS of Ukraine	National Institute for Medical Research
EPI_ISL_79195	EPI278522	HA	Latvia	2010-Feb-15	A/Latvia/2-764/2010	State Agency, Infectology Center of Latvia	National Institute for Medical Research
EPI_ISL_71384	EPI247322	HA	United States	2010-Feb-15	A/Iowa/03/2010	Iowa State Hygienic Laboratory	Centers for Disease Control and Prevention
EPI_ISL_74980	EPI257808	HA	China	2010-Feb-16	A/Shanghai-Luwan/SWL157/2010		WHO Chinese National Influenza Center	Yu Lan,Zi Li,Xiyan Li,Xiang Zhao,Yanhui Cheng,minju Tan,Xinwan Li,Lei Yang,Shumei Zou,Leying Wen,Dayan Wang,Dexin Li,Yuelong Shu
EPI_ISL_77258	EPI272401	HA	Japan	2010-Feb-16	A/KYOTO/16/2010	Kyoto Prefectural Institute of Public Health and Environment	National Institute of Infectious Diseases (NIID)	Fujisaki,Seiichiro; Kim,Namhee; Tahiro,Masato; Odagiri,Takato'
EPI_ISL_76612	EPI269908	HA	Australia	2010-Feb-16	A/Darwin/1/2010	Royal Darwin Hospital	WHO Collaborating Centre for Reference and Research on Influenza	Deng,Y-M.; Iannello,P.; Caldwell,N.; Komadina,N.
EPI_ISL_79194	EPI278520	HA	Latvia	2010-Feb-17	A/Latvia/2-953/2010	State Agency, Infectology Center of Latvia	National Institute for Medical Research
EPI_ISL_73406	EPI252143	HA	United States	2010-Feb-17	A/Minnesota/02/2010	Minnesota Department of Health	Centers for Disease Control and Prevention
EPI_ISL_76629	EPI269967	HA	Australia	2010-Feb-17	A/Perth/500/2010	Princess Margaret Hospital for Children	WHO Collaborating Centre for Reference and Research on Influenza	Deng,Y-M.; Iannello,P.; Caldwell,N.; Komadina,N.
EPI_ISL_178862	EPI588392	HA	Brazil	2010-Feb-18	A/RiodeJaneiro/491/2010	Instituto Oswaldo Cruz FIOCRUZ - Laboratory of Respiratory Viruses and Measles (LVRS)	Instituto Oswaldo Cruz FIOCRUZ - Laboratory of Respiratory Viruses and Measles (LVRS)	Resende, P.C.; Born, P.S.; Motta, F.C.; Brancante, D.; Caetano, B.; Siqueira, M.M.
EPI_ISL_77266	EPI272413	HA	Japan	2010-Feb-18	A/NIIGATA/341/2010	Niigata Prefectural Institute of Public Health and Environmental Sciences	National Institute of Infectious Diseases (NIID)	Fujisaki,Seiichiro; Kim,Namhee; Tahiro,Masato; Odagiri,Takato'
EPI_ISL_77418	EPI272737	HA	United States	2010-Feb-19	A/NewHampshire/02/2010	New Hampshire Public Health Laboratories	Centers for Disease Control and Prevention
EPI_ISL_79225	EPI278582	HA	Madagascar	2010-Feb-19	A/Madagascar/290/2010	Institut Pasteur de Madagascar	National Institute for Medical Research
EPI_ISL_73405	EPI252140	HA	United States	2010-Feb-19	A/Kentucky/03/2010	Kentucky Division of Laboratory Services	Centers for Disease Control and Prevention
EPI_ISL_77271	EPI272421	HA	Japan	2010-Feb-19	A/SHIZUOKA-C/38/2010	Shizuoka City Institute of Environmental Sciences and Public Health	National Institute of Infectious Diseases (NIID)	Fujisaki,Seiichiro; Kim,Namhee; Tahiro,Masato; Odagiri,Takato'
EPI_ISL_77365	EPI272624	HA	Japan	2010-Feb-20	A/OKINAWA/34/2010	Okinawa Prefectural Institute of Health and Environment	National Institute of Infectious Diseases (NIID)	Fujisaki,Seiichiro; Kim,Namhee; Tahiro,Masato; Odagiri,Takato&quot;
EPI_ISL_77352	EPI272585	HA	Japan	2010-Feb-21	A/OSAKA-C/20/2010	Osaka City Institute of Public Health and Environmental Sciences	National Institute of Infectious Diseases (NIID)	Fujisaki,Seiichiro; Kim,Namhee; Tahiro,Masato; Odagiri,Takato&quot;
EPI_ISL_76239	EPI267760	HA	United States	2010-Feb-21	A/NewYork/6530/2010		Other Database Import	The NIAID Influenza Genome Sequencing Consortium
EPI_ISL_75043	EPI258060	HA	China	2010-Feb-22	A/Guangxi-Fangcheng/SWL1130/2010		WHO Chinese National Influenza Center	Yu Lan,Zi Li,Xiyan Li,Xiang Zhao,Yanhui Cheng,minju Tan,Xinwan Li,Lei Yang,Shumei Zou,Leying Wen,Dayan Wang,Dexin Li,Yuelong Shu
EPI_ISL_74784	EPI257044	HA	Japan	2010-Feb-22	A/Nagasaki/HA-10-21/2010		Other Database Import	Kawano,H.; Kobayashi,N.
EPI_ISL_77354	EPI272591	HA	Japan	2010-Feb-22	A/WAKAYAMA/34/2010	Wakayama Prefectural Research Center of Environment and Public Health	National Institute of Infectious Diseases (NIID)	Fujisaki,Seiichiro; Kim,Namhee; Tahiro,Masato; Odagiri,Takato&quot;
EPI_ISL_75062	EPI258136	HA	China	2010-Feb-23	A/Guangxi-Jiangzhou/SWL176/2010		WHO Chinese National Influenza Center	Yu Lan,Zi Li,Xiyan Li,Xiang Zhao,Yanhui Cheng,minju Tan,Xinwan Li,Lei Yang,Shumei Zou,Leying Wen,Dayan Wang,Dexin Li,Yuelong Shu
EPI_ISL_71422	EPI247435	HA	United States	2010-Feb-23	A/Tennessee/01/2010	Tennessee Department of Health Laboratory-Jackson	Centers for Disease Control and Prevention
EPI_ISL_78748	EPI277236	HA	Thailand	2010-Feb-23	A/Bangkok/INS424/2010		Other Database Import	The NIAID Influenza Genome Sequencing Consortium
EPI_ISL_79223	EPI278578	HA	Norway	2010-Feb-23	A/Norway/238/2010	WHO National Influenza Centre	National Institute for Medical Research
EPI_ISL_74997	EPI257876	HA	China	2010-Feb-24	A/Jiangsu-Quanshan/SWL1308/2010		WHO Chinese National Influenza Center	Yu Lan,Zi Li,Xiyan Li,Xiang Zhao,Yanhui Cheng,minju Tan,Xinwan Li,Lei Yang,Shumei Zou,Leying Wen,Dayan Wang,Dexin Li,Yuelong Shu
EPI_ISL_79226	EPI278584	HA	Madagascar	2010-Feb-24	A/Madagascar/555/2010	Institut Pasteur de Madagascar	National Institute for Medical Research
EPI_ISL_77351	EPI272582	HA	Japan	2010-Feb-24	A/KUMAMOTO/20/2010	Kumamoto Prefectural Institute of Public Health and Environmental Science	National Institute of Infectious Diseases (NIID)	Fujisaki,Seiichiro; Kim,Namhee; Tahiro,Masato; Odagiri,Takato&quot;
EPI_ISL_75084	EPI258232	HA	China	2010-Feb-24	A/Fujian-Yanping/SWL1115/2010		WHO Chinese National Influenza Center	Yu Lan,Zi Li,Xiyan Li,Xiang Zhao,Yanhui Cheng,minju Tan,Xinwan Li,Lei Yang,Shumei Zou,Leying Wen,Dayan Wang,Dexin Li,Yuelong Shu
EPI_ISL_75074	EPI258184	HA	China	2010-Feb-24	A/Guangxi-Qinnan/SWL1113/2010		WHO Chinese National Influenza Center	Yu Lan,Zi Li,Xiyan Li,Xiang Zhao,Yanhui Cheng,minju Tan,Xinwan Li,Lei Yang,Shumei Zou,Leying Wen,Dayan Wang,Dexin Li,Yuelong Shu
EPI_ISL_74968	EPI257760	HA	China	2010-Feb-24	A/Shanghai-Pudongxin/SWL1233/2010		WHO Chinese National Influenza Center	Yu Lan,Zi Li,Xiyan Li,Xiang Zhao,Yanhui Cheng,minju Tan,Xinwan Li,Lei Yang,Shumei Zou,Leying Wen,Dayan Wang,Dexin Li,Yuelong Shu
EPI_ISL_78749	EPI277244	HA	Thailand	2010-Feb-25	A/Bangkok/INS425/2010		Other Database Import	The NIAID Influenza Genome Sequencing Consortium
EPI_ISL_77662	EPI273711	HA	United States	2010-Feb-25	A/NewYork/04/2010	New York City Department of Health	Centers for Disease Control and Prevention
EPI_ISL_81328	EPI286996	HA	Senegal	2010-Feb-25	A/Senegal/031/2010	Institut Pasteur de Dakar	National Institute for Medical Research
EPI_ISL_78750	EPI277252	HA	Thailand	2010-Feb-25	A/Bangkok/INS426/2010		Other Database Import	The NIAID Influenza Genome Sequencing Consortium
EPI_ISL_75040	EPI258048	HA	China	2010-Feb-25	A/Fujian-Gulou/SWL1494/2010		WHO Chinese National Influenza Center	Yu Lan,Zi Li,Xiyan Li,Xiang Zhao,Yanhui Cheng,minju Tan,Xinwan Li,Lei Yang,Shumei Zou,Leying Wen,Dayan Wang,Dexin Li,Yuelong Shu
EPI_ISL_75056	EPI258112	HA	China	2010-Feb-28	A/Fujian-Siming/SWL1163/2010		WHO Chinese National Influenza Center	Yu Lan,Zi Li,Xiyan Li,Xiang Zhao,Yanhui Cheng,minju Tan,Xinwan Li,Lei Yang,Shumei Zou,Leying Wen,Dayan Wang,Dexin Li,Yuelong Shu
EPI_ISL_73400	EPI252127	HA	United States	2010-Mar-01	A/Alabama/03/2010	ADPH Bureau of Clinical Laboratories	Centers for Disease Control and Prevention
EPI_ISL_79200	EPI278532	HA	Russian Federation	2010-Mar-01	A/St.Petersburg/20/2010	Russian Academy of Medical Sciences	National Institute for Medical Research
EPI_ISL_77720	EPI273903	HA	Taiwan	2010-Mar-01	A/Taiwan/27/2010	ADImmune Corporation	Centers for Disease Control and Prevention
EPI_ISL_81329	EPI286998	HA	Senegal	2010-Mar-01	A/Senegal/034/2010	Institut Pasteur de Dakar	National Institute for Medical Research
EPI_ISL_75870	EPI266127	HA	China	2010-Mar-01	A/Guangdong-Duanzhou/SWL1178/2010		WHO Chinese National Influenza Center	Yu Lan,Zi Li,Xiyan Li,Xiang Zhao,Yanhui Cheng,minju Tan,Xinwan Li,Lei Yang,Shumei Zou,Leying Wen,Dayan Wang,Dexin Li,Yuelong Shu
EPI_ISL_91073	EPI353757	HA	China	2010-Mar-01	A/Hangzhou/141/2010		Other Database Import	Li,J.
EPI_ISL_91089	EPI353811	HA	China	2010-Mar-01	A/Hangzhou/178/2010		Other Database Import	Li,J.
EPI_ISL_91076	EPI353810	HA	China	2010-Mar-01	A/Hangzhou/157/2010		Other Database Import	Li,J.
EPI_ISL_74785	EPI257045	HA	Japan	2010-Mar-01	A/Nagasaki/HA-10-22/2010		Other Database Import	Kawano,H.; Kobayashi,N.
EPI_ISL_77370	EPI272639	HA	Japan	2010-Mar-01	A/YAMAGUCHI/23/2010	Yamaguchi Prefectural Institute of Public Health and Environment	National Institute of Infectious Diseases (NIID)	Fujisaki,Seiichiro; Kim,Namhee; Tahiro,Masato; Odagiri,Takato&quot;
EPI_ISL_76245	EPI267808	HA	United States	2010-Mar-01	A/NewYork/7480/2010		Other Database Import	The NIAID Influenza Genome Sequencing Consortium
EPI_ISL_75081	EPI258212	HA	China	2010-Mar-01	A/Fujian-Gulou/SWL51/2010		WHO Chinese National Influenza Center	Yu Lan,Zi Li,Xiyan Li,Xiang Zhao,Yanhui Cheng,minju Tan,Xinwan Li,Lei Yang,Shumei Zou,Leying Wen,Dayan Wang,Dexin Li,Yuelong Shu
EPI_ISL_91075	EPI353809	HA	China	2010-Mar-01	A/Hangzhou/156/2010		Other Database Import	Li,J.
EPI_ISL_79201	EPI278534	HA	Russian Federation	2010-Mar-01	A/St.Petersburg/182/2010	Russian Academy of Medical Sciences	National Institute for Medical Research
EPI_ISL_77658	EPI273699	HA	United States	2010-Mar-02	A/Massachusetts/02/2010	Massachusetts Department of Public Health	Centers for Disease Control and Prevention
EPI_ISL_73794	EPI278830	HA	United States	2010-Mar-02	A/Louisiana/03/2010	Louisiana Department of Health and Hospitals	Centers for Disease Control and Prevention
EPI_ISL_77657	EPI273696	HA	United States	2010-Mar-02	A/Pennsylvania/03/2010	Pennsylvania Department of Health	Centers for Disease Control and Prevention
EPI_ISL_76246	EPI254061	HA	Russian Federation	2010-Mar-02	A/Orenburg/IIV-13/2010		Other Database Import	Zhuravleva,M.M.; Prilipov,A.G.
EPI_ISL_73403	EPI252136	HA	United States	2010-Mar-03	A/Iowa/04/2010	Iowa State Hygienic Laboratory	Centers for Disease Control and Prevention
EPI_ISL_75877	EPI266183	HA	China	2010-Mar-03	A/Hubei-Songzi/SWL1176/2010		WHO Chinese National Influenza Center	Yu Lan,Zi Li,Xiyan Li,Xiang Zhao,Yanhui Cheng,minju Tan,Xinwan Li,Lei Yang,Shumei Zou,Leying Wen,Dayan Wang,Dexin Li,Yuelong Shu
EPI_ISL_73401	EPI252130	HA	United States	2010-Mar-04	A/California/05/2010	California Department of Health Services	Centers for Disease Control and Prevention
EPI_ISL_77706	EPI273854	HA	Brazil	2010-Mar-04	A/Brazil/8546/2010	National Influenza Center	Centers for Disease Control and Prevention
EPI_ISL_178870	EPI588400	HA	Brazil	2010-Mar-04	A/RiodeJaneiro/88/2010	Instituto Oswaldo Cruz FIOCRUZ - Laboratory of Respiratory Viruses and Measles (LVRS)	Instituto Oswaldo Cruz FIOCRUZ - Laboratory of Respiratory Viruses and Measles (LVRS)	Resende, P.C.; Born, P.S.; Motta, F.C.; Brancante, D.; Caetano, B.; Siqueira, M.M.
EPI_ISL_78751	EPI277260	HA	Thailand	2010-Mar-04	A/Bangkok/INS427/2010		Other Database Import	The NIAID Influenza Genome Sequencing Consortium
EPI_ISL_78779	EPI277477	HA	United States	2010-Mar-05	A/Newark/INS429/2010		Other Database Import	The NIAID Influenza Genome Sequencing Consortium
EPI_ISL_77639	EPI273626	HA	United States	2010-Mar-06	A/Arizona/03/2010	Arizona Department of Health Services	Centers for Disease Control and Prevention
EPI_ISL_77660	EPI273705	HA	United States	2010-Mar-07	A/Kansas/03/2010	Kansas Department of Health and Environment	Centers for Disease Control and Prevention
EPI_ISL_104450	EPI354483	HA	China	2010-Mar-07	A/Guangdong/2989/2010		Other Database Import	Zhang,X.; Ni,H.; Guan,D.; Zou,L.; Zhou,J.; Hou,N.; Zhu,X.; Ke,C.
EPI_ISL_88148	EPI310142	HA	Vietnam	2010-Mar-08	A/Vietnam/57/2010	National Institute of Hygiene and Epidemiology	Centers for Disease Control and Prevention
EPI_ISL_74786	EPI257046	HA	Japan	2010-Mar-08	A/Nagasaki/HA-10-24/2010		Other Database Import	Kawano,H.; Kobayashi,N.
EPI_ISL_75042	EPI258056	HA	China	2010-Mar-08	A/Fujian-Gulou/SWL1549/2010		WHO Chinese National Influenza Center	Yu Lan,Zi Li,Xiyan Li,Xiang Zhao,Yanhui Cheng,minju Tan,Xinwan Li,Lei Yang,Shumei Zou,Leying Wen,Dayan Wang,Dexin Li,Yuelong Shu
EPI_ISL_79346	EPI278841	HA	United States	2010-Mar-08	A/Florida/08/2010	Florida Department of Health-Jacksonville	Centers for Disease Control and Prevention
EPI_ISL_77697	EPI273825	HA	United States	2010-Mar-08	A/Mississippi/02/2010	Mississippi Public Health Laboratory	Centers for Disease Control and Prevention
EPI_ISL_77641	EPI273632	HA	United States	2010-Mar-08	A/Hawaii/04/2010	State of Hawaii Department of Health	Centers for Disease Control and Prevention
EPI_ISL_76647	EPI270034	HA	Macao	2010-Mar-08	A/Macau/307249/2010	Laboratorio De Saude Publico	WHO Collaborating Centre for Reference and Research on Influenza	Deng,Y-M.; Iannello,P.; Caldwell,N.; Komadina,N.
EPI_ISL_75041	EPI258052	HA	China	2010-Mar-08	A/Fujian-Gulou/SWL1544/2010		WHO Chinese National Influenza Center	Yu Lan,Zi Li,Xiyan Li,Xiang Zhao,Yanhui Cheng,minju Tan,Xinwan Li,Lei Yang,Shumei Zou,Leying Wen,Dayan Wang,Dexin Li,Yuelong Shu
EPI_ISL_94030	EPI327197	HA	Brazil	2010-Mar-08	A/SaoPaulo/15463/2010		Other Database Import	Oliveira,M.I.; Santos,C.L.S.; Ferreira,J.L.P.; Borborema,S.E.T.
EPI_ISL_79112	EPI278358	HA	Ghana	2010-Mar-09	A/Ghana/FS-411/2010	University of Ghana	National Institute for Medical Research
EPI_ISL_77705	EPI273851	HA	Tanzania United Republic of	2010-Mar-09	A/Tanzania/233/2010	National Influenza Lab	Centers for Disease Control and Prevention
EPI_ISL_79345	EPI278838	HA	United States	2010-Mar-09	A/NorthCarolina/06/2010	North Carolina State Laboratory of Public Health	Centers for Disease Control and Prevention
EPI_ISL_79217	EPI278566	HA	Slovakia	2010-Mar-09	A/Slovakia/1580/2010	National Public Health Institute of Slovakia	National Institute for Medical Research
EPI_ISL_75021	EPI257972	HA	China	2010-Mar-10	A/Beijing-Huairou/SWL1282/2010		WHO Chinese National Influenza Center	Yu Lan,Zi Li,Xiyan Li,Xiang Zhao,Yanhui Cheng,minju Tan,Xinwan Li,Lei Yang,Shumei Zou,Leying Wen,Dayan Wang,Dexin Li,Yuelong Shu
EPI_ISL_84230	EPI295608	HA	Cameroon	2010-Mar-10	A/Cameroon/10v-00751/2010	Centre Pasteur du Cameroun	National Institute for Medical Research
EPI_ISL_75869	EPI266119	HA	China	2010-Mar-10	A/Guangdong-Duanzhou/SWL1198/2010		WHO Chinese National Influenza Center	Yu Lan,Zi Li,Xiyan Li,Xiang Zhao,Yanhui Cheng,minju Tan,Xinwan Li,Lei Yang,Shumei Zou,Leying Wen,Dayan Wang,Dexin Li,Yuelong Shu
EPI_ISL_73408	EPI252149	HA	United States	2010-Mar-11	A/Nebraska/02/2010	Nebraska Public Health Lab	Centers for Disease Control and Prevention
EPI_ISL_77674	EPI273754	HA	United States	2010-Mar-12	A/Tennessee/02/2010	Tennessee Department of Health Laboratory-Nashville	Centers for Disease Control and Prevention
EPI_ISL_77664	EPI273717	HA	United States	2010-Mar-12	A/Minnesota/03/2010	Minnesota Department of Health	Centers for Disease Control and Prevention
EPI_ISL_178728	EPI588258	HA	Brazil	2010-Mar-13	A/Alagoas/143/2010	Instituto Oswaldo Cruz FIOCRUZ - Laboratory of Respiratory Viruses and Measles (LVRS)	Instituto Oswaldo Cruz FIOCRUZ - Laboratory of Respiratory Viruses and Measles (LVRS)	Resende, P.C.; Born, P.S.; Motta, F.C.; Brancante, D.; Caetano, B.; Siqueira, M.M.
EPI_ISL_178848	EPI588378	HA	Brazil	2010-Mar-14	A/Parana/913/2010	Instituto Oswaldo Cruz FIOCRUZ - Laboratory of Respiratory Viruses and Measles (LVRS)	Instituto Oswaldo Cruz FIOCRUZ - Laboratory of Respiratory Viruses and Measles (LVRS)	Resende, P.C.; Born, P.S.; Motta, F.C.; Brancante, D.; Caetano, B.; Siqueira, M.M.
EPI_ISL_74789	EPI257049	HA	Japan	2010-Mar-15	A/Nagasaki/HA-10-27/2010		Other Database Import	Kawano,H.; Kobayashi,N.
EPI_ISL_79199	EPI278530	HA	Russian Federation	2010-Mar-15	A/Vologda/3/2010	Russian Academy of Medical Sciences	National Institute for Medical Research
EPI_ISL_79202	EPI278536	HA	Russian Federation	2010-Mar-15	A/Belgorod/2/2010	Russian Academy of Medical Sciences	National Institute for Medical Research
EPI_ISL_77676	EPI273759	HA	United States	2010-Mar-18	A/Florida/04/2010	Florida Department of Health-Tampa	Centers for Disease Control and Prevention
EPI_ISL_75867	EPI266103	HA	China	2010-Mar-18	A/Guangdong-Wujiang/SWL51/2010		WHO Chinese National Influenza Center	Yu Lan,Zi Li,Xiyan Li,Xiang Zhao,Yanhui Cheng,minju Tan,Xinwan Li,Lei Yang,Shumei Zou,Leying Wen,Dayan Wang,Dexin Li,Yuelong Shu
EPI_ISL_75083	EPI258224	HA	China	2010-Mar-18	A/Shanghai-Pudongxin/SWL1335/2010		WHO Chinese National Influenza Center	Yu Lan,Zi Li,Xiyan Li,Xiang Zhao,Yanhui Cheng,minju Tan,Xinwan Li,Lei Yang,Shumei Zou,Leying Wen,Dayan Wang,Dexin Li,Yuelong Shu
EPI_ISL_178739	EPI588269	HA	Brazil	2010-Mar-19	A/Bahia/161/2010	Instituto Oswaldo Cruz FIOCRUZ - Laboratory of Respiratory Viruses and Measles (LVRS)	Instituto Oswaldo Cruz FIOCRUZ - Laboratory of Respiratory Viruses and Measles (LVRS)	Resende, P.C.; Born, P.S.; Motta, F.C.; Brancante, D.; Caetano, B.; Siqueira, M.M.
EPI_ISL_164791	EPI537970	HA	United States	2010-Mar-19	A/Florida/49/2010	Florida Department of Health-Tampa	Centers for Disease Control and Prevention
EPI_ISL_77663	EPI273714	HA	United States	2010-Mar-19	A/Virginia/02/2010	Virginia Division of Consolidated Laboratories	Centers for Disease Control and Prevention
EPI_ISL_77704	EPI273848	HA	United States	2010-Mar-19	A/Georgia/11/2010	Georgia Public Health Laboratory	Centers for Disease Control and Prevention
EPI_ISL_140407	EPI446102	HA	Kenya	2010-Mar-20	A/Nairobi/20/2010	ARI Unit, Kenya Medical Research Institute (KEMRI - NIC), Centre for Virus Research Annex, P.O Box 54628	Kenya Medical Research Institute	'George, Gachara;'Samuel, Symekher;'Japheth, Magana;'Benjamin, Opot;'Michael, Otieno;'Wallace, Bulimo'
EPI_ISL_140408	EPI446110	HA	Kenya	2010-Mar-20	A/Nairobi/21/2010	ARI Unit, Kenya Medical Research Institute (KEMRI - NIC), Centre for Virus Research Annex, P.O Box 54628	Kenya Medical Research Institute	'George, Gachara;'Samuel, Symekher;'Japheth, Magana;'Benjamin, Opot;'Michael, Otieno;'Wallace, Bulimo'
EPI_ISL_79116	EPI278366	HA	Ghana	2010-Mar-23	A/Ghana/FS-1059/2010	University of Ghana	National Institute for Medical Research
EPI_ISL_181408	EPI598885	HA	Thailand	2010-Mar-23	A/Bangkok/SIMI508/2010		Other Database Import	Horthongkham,N.; Athipanyasilp,N.; Kaewnapan,B.; Sirirtantikorn,S.; Kantakamalakul,W.; Sutthent,R.
EPI_ISL_178730	EPI588260	HA	Brazil	2010-Mar-24	A/Alagoas/171/2010	Instituto Oswaldo Cruz FIOCRUZ - Laboratory of Respiratory Viruses and Measles (LVRS)	Instituto Oswaldo Cruz FIOCRUZ - Laboratory of Respiratory Viruses and Measles (LVRS)	Resende, P.C.; Born, P.S.; Motta, F.C.; Brancante, D.; Caetano, B.; Siqueira, M.M.
EPI_ISL_104423	EPI354456	HA	China	2010-Mar-24	A/Guangdong/378/2010		Other Database Import	Zhang,X.; Ni,H.; Guan,D.; Zou,L.; Zhou,J.; Hou,N.; Zhu,X.; Ke,C.
EPI_ISL_84191	EPI295510	HA	Nigeria	2010-Mar-25	A/Nigeria/1939/2010	CDC GAP Nigeria	Centers for Disease Control and Prevention
EPI_ISL_84235	EPI295617	HA	Slovakia	2010-Mar-25	A/Slovakia/1614/2010	National Public Health Institute of Slovakia	National Institute for Medical Research
EPI_ISL_140410	EPI446126	HA	Kenya	2010-Mar-25	A/Nairobi/25/2010	ARI Unit, Kenya Medical Research Institute (KEMRI - NIC), Centre for Virus Research Annex, P.O Box 54628	Kenya Medical Research Institute	'George, Gachara;'Samuel, Symekher;'Japheth, Magana;'Benjamin, Opot;'Michael, Otieno;'Wallace, Bulimo'
EPI_ISL_85574	EPI300990	HA	Nigeria	2010-Mar-25	A/Nigeria/1938/2010	CDC GAP Nigeria	Centers for Disease Control and Prevention
EPI_ISL_79361	EPI278883	HA	Brazil	2010-Mar-25	A/Brazil/1394/2010	Instituto Adolfo Lutz	Centers for Disease Control and Prevention
EPI_ISL_77665	EPI273720	HA	United States	2010-Mar-26	A/Delaware/03/2010	Delaware Public Health Lab	Centers for Disease Control and Prevention
EPI_ISL_95943	EPI335468	HA	Brazil	2010-Mar-27	A/SaoPaulo/22205/2010		Other Database Import	Santos,C.L.S.; Oliveira,M.I.; Borborema,S.E.T.; Ferreira,J.L.P.; Paiva,T.M.
EPI_ISL_77667	EPI273727	HA	United States	2010-Mar-27	A/WestVirginia/01/2010	West Virginia Office of Laboratory Services	Centers for Disease Control and Prevention
EPI_ISL_77642	EPI273635	HA	United States	2010-Mar-29	A/Oregon/01/2010	Oregon Public Health Laboratory	Centers for Disease Control and Prevention
EPI_ISL_77646	EPI273647	HA	United States	2010-Mar-30	A/Hawaii/05/2010	State of Hawaii Department of Health	Centers for Disease Control and Prevention
EPI_ISL_76978	EPI271772	HA	Singapore	2010-Apr-01	A/Singapore/SS004/2010		Other Database Import	Meng,S.; Lin,R.T.P.; Phuah,S.P.; Teo,M.L.; Yong,T.Y.; Loh,P.L.; Quek,D.; Tan,Y.L.; Ho,Y.L.; Cui,L.
EPI_ISL_178742	EPI588272	HA	Brazil	2010-Apr-01	A/Bahia/231/2010	Instituto Oswaldo Cruz FIOCRUZ - Laboratory of Respiratory Viruses and Measles (LVRS)	Instituto Oswaldo Cruz FIOCRUZ - Laboratory of Respiratory Viruses and Measles (LVRS)	Resende, P.C.; Born, P.S.; Motta, F.C.; Brancante, D.; Caetano, B.; Siqueira, M.M.
EPI_ISL_77703	EPI273844	HA	Nicaragua	2010-Apr-01	A/Nicaragua/322/2010	Laboratorio de Virologia, Direccion de Microbiologia	Centers for Disease Control and Prevention
EPI_ISL_79726	EPI280355	HA	Cote d'Ivoire	2010-Apr-01	A/Coted'Ivorie/234/2010	Pasteur Institut of CÃ´te d'Ivoire	Centers for Disease Control and Prevention
EPI_ISL_77708	EPI273865	HA	United States	2010-Apr-02	A/Washington/01/2010	University of Washington Molecular Virology Lab	Centers for Disease Control and Prevention
EPI_ISL_77718	EPI273897	HA	India	2010-Apr-03	A/India/3725/2010	National Institute of Virology	Centers for Disease Control and Prevention
EPI_ISL_77693	EPI278842	HA	United States	2010-Apr-04	A/Montana/01/2010	Montana Public Health Laboratory	Centers for Disease Control and Prevention
EPI_ISL_77645	EPI278822	HA	United States	2010-Apr-05	A/NewMexico/04/2010	New Mexico Department of Health	Centers for Disease Control and Prevention
EPI_ISL_77722	EPI273908	HA	Kenya	2010-Apr-06	A/Kenya/922/2010	CDC-Kenya	Centers for Disease Control and Prevention
EPI_ISL_79115	EPI278364	HA	Ghana	2010-Apr-06	A/Ghana/FS-1974/2010	University of Ghana	National Institute for Medical Research
EPI_ISL_77698	EPI273829	HA	United States	2010-Apr-06	A/Kentucky/06/2010	Kentucky Division of Laboratory Services	Centers for Disease Control and Prevention
EPI_ISL_79360	EPI278878	HA	Mexico	2010-Apr-07	A/Mexico/2880/2010	Laboratorio de Virus Respiratorio	Centers for Disease Control and Prevention
EPI_ISL_84233	EPI295613	HA	Cameroon	2010-Apr-08	A/Cameroon/10v-1090/2010	Centre Pasteur du Cameroun	National Institute for Medical Research
EPI_ISL_79341	EPI278821	HA	United States	2010-Apr-09	A/Arizona/07/2010	Arizona Department of Health Services	Centers for Disease Control and Prevention
EPI_ISL_75881	EPI266215	HA	China	2010-Apr-11	A/Hubei-Wuchang/SWL174/2010		WHO Chinese National Influenza Center	Yu Lan,Zi Li,Xiyan Li,Xiang Zhao,Yanhui Cheng,minju Tan,Xinwan Li,Lei Yang,Shumei Zou,Leying Wen,Dayan Wang,Dexin Li,Yuelong Shu
EPI_ISL_104451	EPI354484	HA	China	2010-Apr-12	A/Guangdong/4220/2010		Other Database Import	Zhang,X.; Ni,H.; Guan,D.; Zou,L.; Zhou,J.; Hou,N.; Zhu,X.; Ke,C.
EPI_ISL_79188	EPI278508	HA	Hong Kong (SAR)	2010-Apr-20	A/HongKong/1886/2010	Government Virus Unit	National Institute for Medical Research
EPI_ISL_77717	EPI273894	HA	Ukraine	2010-Apr-21	A/Dnipropetrovsk/448/2010	Institute of Epidemiology and Infectious Diseases AMS of Ukraine	Centers for Disease Control and Prevention
EPI_ISL_77699	EPI273832	HA	United States	2010-Apr-21	A/Wyoming/02/2010	Wyoming Public Health Laboratory	Centers for Disease Control and Prevention
EPI_ISL_77672	EPI273744	HA	United States	2010-Apr-23	A/Maryland/06/2010	Maryland Department of Health and Mental Hygiene	Centers for Disease Control and Prevention
EPI_ISL_178843	EPI588373	HA	Brazil	2010-Apr-23	A/Parana/886/2010	Instituto Oswaldo Cruz FIOCRUZ - Laboratory of Respiratory Viruses and Measles (LVRS)	Instituto Oswaldo Cruz FIOCRUZ - Laboratory of Respiratory Viruses and Measles (LVRS)	Resende, P.C.; Born, P.S.; Motta, F.C.; Brancante, D.; Caetano, B.; Siqueira, M.M.
EPI_ISL_77648	EPI273653	HA	United States	2010-Apr-24	A/California/08/2010	California Department of Health Services	Centers for Disease Control and Prevention
EPI_ISL_104414	EPI354447	HA	China	2010-Apr-28	A/Guangdong/202/2010		Other Database Import	Zhang,X.; Ni,H.; Guan,D.; Zou,L.; Zhou,J.; Hou,N.; Zhu,X.; Ke,C.
EPI_ISL_79354	EPI278863	HA	Guatemala	2010-Apr-28	A/Guatemala/358/2010	Laboratorio Nacional De Salud Guatemala	Centers for Disease Control and Prevention
EPI_ISL_75788	EPI265956	HA	Sweden	2010-Apr-29	A/Stockholm/3/2010	Swedish Institute for Infectious Disease Control	Swedish Institute for Infectious Disease Control
EPI_ISL_95941	EPI335466	HA	Brazil	2010-May-03	A/SaoPaulo/29269/2010		Other Database Import	Santos,C.L.S.; Oliveira,M.I.; Borborema,S.E.T.; Ferreira,J.L.P.; Paiva,T.M.
EPI_ISL_84157	EPI295405	HA	Venezuela Bolivarian Republic of	2010-May-03	A/Venezuela/29/2010	Instituto Nacional de Higiene "Rafael Rangel"	Centers for Disease Control and Prevention
EPI_ISL_77653	EPI273668	HA	United States	2010-May-04	A/Hawaii/07/2010	State of Hawaii Department of Health	Centers for Disease Control and Prevention
EPI_ISL_77671	EPI273741	HA	United States	2010-May-04	A/Iowa/05/2010	Iowa State Hygienic Laboratory	Centers for Disease Control and Prevention
EPI_ISL_101898	EPI349528	HA	Taiwan	2010-May-05	A/Taiwan/1164/2010		Other Database Import	Yang,J.R.; Huang,Y.P.; Chang,F.Y.; Hsu,L.C.; Lin,Y.C.; Su,C.H.; Chen,P.J.; Wu,H.S.; Liu,M.T.; Yang,J.-R.; Wu,H.-S.; Liu,M.-T.
EPI_ISL_95637	EPI334839	HA	Japan	2010-May-05	A/Aichi/118/2010	Aichi Prefectural Institute of Public Health	Aichi Prefectural Institute of Public Health	Yasui,Yoshihiro; Yamashita,Teruo; Minagawa,Hiroko
EPI_ISL_84172	EPI295450	HA	Costa Rica	2010-May-06	A/CostaRica/5458/2010	Laboratorio Nacional de Influenza	Centers for Disease Control and Prevention
EPI_ISL_84173	EPI295453	HA	Costa Rica	2010-May-07	A/CostaRica/5529/2010	Laboratorio Nacional de Influenza	Centers for Disease Control and Prevention
EPI_ISL_79358	EPI280311	HA	India	2010-May-08	A/India/8910/2010	National Institute of Virology	Centers for Disease Control and Prevention
EPI_ISL_77719	EPI273900	HA	United States	2010-May-11	A/California/09/2010	Naval Health Research Center	Centers for Disease Control and Prevention
EPI_ISL_77650	EPI273659	HA	United States	2010-May-11	A/Arizona/05/2010	Arizona Department of Health Services	Centers for Disease Control and Prevention
EPI_ISL_77723	EPI278909	HA	Chile	2010-May-14	A/PuertoMontt/11868/2010	Instituto de Salud Publica de Chile	Centers for Disease Control and Prevention
EPI_ISL_77680	EPI273771	HA	Honduras	2010-May-19	A/Honduras/6132/2010	Laboratorio Nacional de Virologia	Centers for Disease Control and Prevention
EPI_ISL_178842	EPI588372	HA	Brazil	2010-May-19	A/Parana/882/2010	Instituto Oswaldo Cruz FIOCRUZ - Laboratory of Respiratory Viruses and Measles (LVRS)	Instituto Oswaldo Cruz FIOCRUZ - Laboratory of Respiratory Viruses and Measles (LVRS)	Resende, P.C.; Born, P.S.; Motta, F.C.; Brancante, D.; Caetano, B.; Siqueira, M.M.
EPI_ISL_95940	EPI335465	HA	Brazil	2010-May-21	A/SaoPaulo/45221/2010		Other Database Import	Santos,C.L.S.; Oliveira,M.I.; Borborema,S.E.T.; Ferreira,J.L.P.; Paiva,T.M.
EPI_ISL_77654	EPI273671	HA	United States	2010-May-24	A/Nevada/02/2010	Nevada State Health Laboratory	Centers for Disease Control and Prevention
EPI_ISL_79363	EPI278888	HA	El Salvador	2010-May-26	A/ElSalvador/455/2010	Contiguo a Hospital Rosales	Centers for Disease Control and Prevention
EPI_ISL_94680	EPI331004	HA	Cameroon	2010-May-26	A/Cameroon/LEID/06/10/590/2010	Centre Pasteur du Cameroun	National Institute for Medical Research
EPI_ISL_77655	EPI273674	HA	United States	2010-May-29	A/Arizona/06/2010	Arizona Department of Health Services	Centers for Disease Control and Prevention
EPI_ISL_77651	EPI278896	HA	United States	2010-Jun-01	A/Texas/03/2010	Texas Department of State Health Services-Laboratory Services	Centers for Disease Control and Prevention
EPI_ISL_79709	EPI280305	HA	Guatemala	2010-Jun-03	A/Guatemala/483/2010	Laboratorio Nacional De Salud Guatemala	Centers for Disease Control and Prevention
EPI_ISL_79720	EPI278595	HA	Australia	2010-Jun-03	A/Brisbane/12/2010	Queensland Health Scientific Services	WHO Collaborating Centre for Reference and Research on Influenza	Deng,Y-M; Iannello,P; Caldwell,N; Leang,S-K; Komadina,N
EPI_ISL_140411	EPI446134	HA	Kenya	2010-Jun-04	A/Nairobi/72/2010	ARI Unit, Kenya Medical Research Institute (KEMRI - NIC), Centre for Virus Research Annex, P.O Box 54628	Kenya Medical Research Institute	'George, Gachara;'Samuel, Symekher;'Japheth, Magana;'Benjamin, Opot;'Michael, Otieno;'Wallace, Bulimo'
EPI_ISL_79352	EPI278857	HA	China	2010-Jun-04	A/Fujian-Tongan/1389/2010	WHO Chinese National Influenza Center	Centers for Disease Control and Prevention
EPI_ISL_79350	EPI278852	HA	Panama	2010-Jun-07	A/Panama/307168/2010	Instituto Conmemorativo Gorgas de Estudios de la Salud	Centers for Disease Control and Prevention
EPI_ISL_79704	EPI280292	HA	Colombia	2010-Jun-10	A/Colombia/6868/2010	Instituto Nacional de Salud de Columbia	Centers for Disease Control and Prevention
EPI_ISL_95939	EPI335464	HA	Brazil	2010-Jun-12	A/SaoPaulo/52064/2010		Other Database Import	Santos,C.L.S.; Oliveira,M.I.; Borborema,S.E.T.; Ferreira,J.L.P.; Paiva,T.M.
EPI_ISL_79355	EPI278866	HA	Guatemala	2010-Jun-12	A/Guatemala/04/2010	Laboratorio Nacional De Salud Guatemala	Centers for Disease Control and Prevention
EPI_ISL_95938	EPI335463	HA	Brazil	2010-Jun-14	A/SaoPaulo/52863/2010		Other Database Import	Santos,C.L.S.; Oliveira,M.I.; Borborema,S.E.T.; Ferreira,J.L.P.; Paiva,T.M.
EPI_ISL_81331	EPI287002	HA	Ghana	2010-Jun-15	A/Ghana/FS-10-3745/2010	University of Ghana	National Institute for Medical Research
EPI_ISL_79359	EPI278875	HA	India	2010-Jun-17	A/India/007/2010	National Institute of Virology	Centers for Disease Control and Prevention
EPI_ISL_96754	EPI336769	HA	India	2010-Jun-17	A/Assam/2590/2010		Other Database Import	Biswas,D.; Lahan,M.; Yadav,K.; Borkakoty,B.; Mahanta,J.
EPI_ISL_95936	EPI335461	HA	Brazil	2010-Jun-18	A/SaoPaulo/53511/2010		Other Database Import	Santos,C.L.S.; Oliveira,M.I.; Borborema,S.E.T.; Ferreira,J.L.P.; Paiva,T.M.
EPI_ISL_95935	EPI335460	HA	Brazil	2010-Jun-19	A/SaoPaulo/54987/2010		Other Database Import	Santos,C.L.S.; Oliveira,M.I.; Borborema,S.E.T.; Ferreira,J.L.P.; Paiva,T.M.
EPI_ISL_104453	EPI354486	HA	China	2010-Jun-20	A/Guangdong/7232/2010		Other Database Import	Zhang,X.; Ni,H.; Guan,D.; Zou,L.; Zhou,J.; Hou,N.; Zhu,X.; Ke,C.
EPI_ISL_79727	EPI280358	HA	Cote d'Ivoire	2010-Jun-21	A/Coted'Ivorie/830/2010	Pasteur Institut of CÃ´te d'Ivoire	Centers for Disease Control and Prevention
EPI_ISL_178852	EPI588382	HA	Brazil	2010-Jun-22	A/Parana/951/2010	Instituto Oswaldo Cruz FIOCRUZ - Laboratory of Respiratory Viruses and Measles (LVRS)	Instituto Oswaldo Cruz FIOCRUZ - Laboratory of Respiratory Viruses and Measles (LVRS)	Resende, P.C.; Born, P.S.; Motta, F.C.; Brancante, D.; Caetano, B.; Siqueira, M.M.
EPI_ISL_84167	EPI295435	HA	Bangladesh	2010-Jun-22	A/Bangladesh/2005/2010	Institute of Epidemiology Disease Control and Research (IEDCR) & Bangladesh National Influenza Centre (NIC)	Centers for Disease Control and Prevention
EPI_ISL_104418	EPI354451	HA	China	2010-Jun-25	A/Guangdong/312/2010		Other Database Import	Zhang,X.; Ni,H.; Guan,D.; Zou,L.; Zhou,J.; Hou,N.; Zhu,X.; Ke,C.
EPI_ISL_85808	EPI301698	HA	Paraguay	2010-Jun-26	A/Paraguay/813/2010	Central Laboratory of Public Health	Centers for Disease Control and Prevention
EPI_ISL_81332	EPI287004	HA	Ghana	2010-Jun-26	A/Ghana/FS-10-3900/2010	University of Ghana	National Institute for Medical Research
EPI_ISL_79710	EPI280308	HA	Chile	2010-Jun-26	A/Santiago/14851/2010	Instituto de Salud Publica de Chile	Centers for Disease Control and Prevention
EPI_ISL_79357	EPI278871	HA	India	2010-Jun-28	A/India/5107/2010	National Institute of Virology	Centers for Disease Control and Prevention
EPI_ISL_76848	EPI271052	HA	China	2010-Jun-30	A/Nanjing/1/2010		Other Database Import	Shan,J.; Cui,L.; Zhao,K.; Qi,X.; Qi,Y.; Shan,Y.; Ge,Y.; Cui,L.; Shi,Z.; Wang,H.
EPI_ISL_94681	EPI331006	HA	Ghana	2010-Jun-30	A/Ghana/FS-10-3907/2010	University of Ghana	National Institute for Medical Research
EPI_ISL_79715	EPI280323	HA	Brazil	2010-Jul-01	A/Brazil/7029/2010	Instituto Adolfo Lutz	Centers for Disease Control and Prevention
EPI_ISL_96756	EPI336771	HA	Philippines	2010-Jul-04	A/Philippines/TMC10-41/2010		Other Database Import	Schwem,B.E.; Ganchua,S.K.; Salvana,E.T.; Destura,R.V.
EPI_ISL_84170	EPI295444	HA	Kenya	2010-Jul-05	A/Kenya/3840/2010	CDC-Kenya	Centers for Disease Control and Prevention
EPI_ISL_79705	EPI280295	HA	Colombia	2010-Jul-08	A/Colombia/7779/2010	Instituto Nacional de Salud de Columbia	Centers for Disease Control and Prevention
EPI_ISL_100869	EPI347952	HA	China	2010-Jul-08	A/Shenzhen/970/2010		Other Database Import	Wu,C.; Cheng,X.; Wang,X.; Lv,X.; Yang,F.; Liu,T.; Fang,S.; Zhang,R.; Cheng,J.
EPI_ISL_81333	EPI287006	HA	Ghana	2010-Jul-08	A/Ghana/FS-10-3964/2010	University of Ghana	National Institute for Medical Research
EPI_ISL_100874	EPI347957	HA	China	2010-Jul-08	A/Shenzhen/1088/2010		Other Database Import	Wu,C.; Cheng,X.; Wang,X.; Lv,X.; Yang,F.; Liu,T.; Fang,S.; Zhang,R.; Cheng,J.
EPI_ISL_101086	EPI348067	HA	China	2010-Jul-08	A/Shenzhen/627/2010		Other Database Import	Wu,C.; Cheng,X.; Wang,X.; Lv,X.; Yang,F.; Liu,T.; Fang,S.; Zhang,R.; Cheng,J.
EPI_ISL_79343	EPI278832	HA	United States	2010-Jul-09	A/California/11/2010	California Department of Health Services	Centers for Disease Control and Prevention
EPI_ISL_79706	EPI280298	HA	Hong Kong (SAR)	2010-Jul-12	A/HongKong/2172/2010	Government Virus Unit	Centers for Disease Control and Prevention
EPI_ISL_84166	EPI295432	HA	Bangladesh	2010-Jul-12	A/Bangladesh/8002/2010	Institute of Epidemiology Disease Control and Research (IEDCR) & Bangladesh National Influenza Centre (NIC)	Centers for Disease Control and Prevention
EPI_ISL_79707	EPI347081	HA	China	2010-Jul-12	A/HongKong/2164/2010	Government Virus Unit	Centers for Disease Control and Prevention
EPI_ISL_79722	EPI278607	HA	New Zealand	2010-Jul-12	A/Christchurch/16/2010	Canterbury Health Services	WHO Collaborating Centre for Reference and Research on Influenza	Deng,Y-M; Iannello,P; Caldwell,N; Leang,S-K; Komadina,N
EPI_ISL_84155	EPI295399	HA	El Salvador	2010-Jul-13	A/ElSalvador/798/2010	Contiguo a Hospital Rosales	Centers for Disease Control and Prevention
EPI_ISL_79621	EPI279891	HA	Hong Kong (SAR)	2010-Jul-14	A/HongKong/2200/2010	Government Virus Unit	National Institute for Medical Research
EPI_ISL_94683	EPI331010	HA	Ghana	2010-Jul-14	A/Ghana/FS-10-4023/2010	University of Ghana	National Institute for Medical Research
EPI_ISL_79344	EPI278835	HA	United States	2010-Jul-14	A/California/12/2010	California Department of Health Services	Centers for Disease Control and Prevention
EPI_ISL_84174	EPI295456	HA	Costa Rica	2010-Jul-16	A/CostaRica/6692/2010	Laboratorio Nacional de Influenza	Centers for Disease Control and Prevention
EPI_ISL_79624	EPI279897	HA	Hong Kong (SAR)	2010-Jul-16	A/HongKong/2213/2010	Government Virus Unit	National Institute for Medical Research
EPI_ISL_104454	EPI354487	HA	China	2010-Jul-18	A/Guangdong/8450/2010		Other Database Import	Zhang,X.; Ni,H.; Guan,D.; Zou,L.; Zhou,J.; Hou,N.; Zhu,X.; Ke,C.
EPI_ISL_84184	EPI300984	HA	Suriname	2010-Jul-19	A/Suriname/3098/2010	Caribbean Epidemiology Center	Centers for Disease Control and Prevention
EPI_ISL_79356	EPI278869	HA	Guatemala	2010-Jul-19	A/Guatemala/598/2010	Laboratorio Nacional De Salud Guatemala	Centers for Disease Control and Prevention
EPI_ISL_79347	EPI278844	HA	United States	2010-Jul-19	A/Alabama/06/2010	ADPH Bureau of Clinical Laboratories	Centers for Disease Control and Prevention
EPI_ISL_81337	EPI287014	HA	Ghana	2010-Jul-20	A/Ghana/FS-10-4048/2010	University of Ghana	National Institute for Medical Research
EPI_ISL_94840	EPI331459	HA	Australia	2010-Jul-21	A/SYDNEY/4/2010	Clinical Virology Unit, CDIM	WHO Collaborating Centre for Reference and Research on Influenza	Deng,Y-M.; Iannello,P.; Caldwell,N.; Leang,S-K; Komadina,N.
EPI_ISL_84164	EPI295426	HA	Bangladesh	2010-Jul-21	A/Bangladesh/3938/2010	Institute of Epidemiology Disease Control and Research (IEDCR) & Bangladesh National Influenza Centre (NIC)	Centers for Disease Control and Prevention
EPI_ISL_104417	EPI354450	HA	China	2010-Jul-22	A/Guangdong/302/2010		Other Database Import	Zhang,X.; Ni,H.; Guan,D.; Zou,L.; Zhou,J.; Hou,N.; Zhu,X.; Ke,C.
EPI_ISL_84162	EPI295420	HA	Peru	2010-Jul-24	A/Peru/5610/2010	US NAMRU-6	Centers for Disease Control and Prevention
EPI_ISL_84160	EPI295414	HA	United States	2010-Jul-27	A/Michigan/06/2010	Michigan Department of Community Health	Centers for Disease Control and Prevention
EPI_ISL_104416	EPI354449	HA	China	2010-Jul-29	A/Guangdong/296/2010		Other Database Import	Zhang,X.; Ni,H.; Guan,D.; Zou,L.; Zhou,J.; Hou,N.; Zhu,X.; Ke,C.
EPI_ISL_84271	EPI295751	HA	United Kingdom	2010-Aug-01	A/England/68/2010	Microbiology Services Colindale, Public Health England	Microbiology Services Colindale, Public Health England	Galiano,M.
EPI_ISL_84272	EPI295752	HA	United Kingdom	2010-Aug-01	A/England/3380426/2010	Microbiology Services Colindale, Public Health England	Microbiology Services Colindale, Public Health England	Galiano,M.
EPI_ISL_83909	EPI294690	HA	United Kingdom	2010-Aug-01	A/England/3220137/2010	Microbiology Services Colindale, Public Health England	Microbiology Services Colindale, Public Health England	Galiano,M.
EPI_ISL_79702	EPI280286	HA	United States	2010-Aug-02	A/Florida/13/2010	Florida Department of Health-Jacksonville	Centers for Disease Control and Prevention
EPI_ISL_79703	EPI280289	HA	United States	2010-Aug-05	A/Florida/14/2010	Florida Department of Health-Jacksonville	Centers for Disease Control and Prevention
EPI_ISL_84169	EPI295441	HA	Kenya	2010-Aug-06	A/Kenya/3945/2010	CDC-Kenya	Centers for Disease Control and Prevention
EPI_ISL_104419	EPI354452	HA	China	2010-Aug-06	A/Guangdong/321/2010		Other Database Import	Zhang,X.; Ni,H.; Guan,D.; Zou,L.; Zhou,J.; Hou,N.; Zhu,X.; Ke,C.
EPI_ISL_81338	EPI287016	HA	Ghana	2010-Aug-06	A/Ghana/FS-10-4184/2010	University of Ghana	National Institute for Medical Research
EPI_ISL_181402	EPI598879	HA	Thailand	2010-Aug-08	A/Bangkok/SIMI502/2010		Other Database Import	Horthongkham,N.; Athipanyasilp,N.; Kaewnapan,B.; Sirirtantikorn,S.; Kantakamalakul,W.; Sutthent,R.
EPI_ISL_84175	EPI295459	HA	India	2010-Aug-09	A/India/5103/2010	National Institute of Virology	Centers for Disease Control and Prevention
EPI_ISL_86013	EPI280326	HA	United States	2010-Aug-10	A/Wisconsin/08/2010	Wisconsin State Laboratory of Hygiene	Centers for Disease Control and Prevention
EPI_ISL_79712	EPI280314	HA	United States	2010-Aug-11	A/Mississippi/04/2010	Mississippi Public Health Laboratory	Centers for Disease Control and Prevention
EPI_ISL_84185	EPI295492	HA	Belize	2010-Aug-11	A/Belize/3342/2010	Caribbean Epidemiology Center	Centers for Disease Control and Prevention
EPI_ISL_104428	EPI354461	HA	China	2010-Aug-13	A/Guangdong/436/2010		Other Database Import	Zhang,X.; Ni,H.; Guan,D.; Zou,L.; Zhou,J.; Hou,N.; Zhu,X.; Ke,C.
EPI_ISL_181410	EPI598887	HA	Thailand	2010-Aug-14	A/Bangkok/SIMI510/2010		Other Database Import	Horthongkham,N.; Athipanyasilp,N.; Kaewnapan,B.; Sirirtantikorn,S.; Kantakamalakul,W.; Sutthent,R.
EPI_ISL_104455	EPI354488	HA	China	2010-Aug-16	A/Guangdong/9458/2010		Other Database Import	Zhang,X.; Ni,H.; Guan,D.; Zou,L.; Zhou,J.; Hou,N.; Zhu,X.; Ke,C.
EPI_ISL_84242	EPI295631	HA	Switzerland	2010-Aug-19	A/Switzerland/3628824/2010	Hopital Cantonal Universitaire de Geneves	National Institute for Medical Research
EPI_ISL_115063	EPI366264	HA	Bangladesh	2010-Aug-24	A/Bangladesh/5015/2010	Institute of Epidemiology Disease Control and Research (IEDCR) & Bangladesh National Influenza Centre (NIC)	Centers for Disease Control and Prevention
EPI_ISL_104420	EPI354453	HA	China	2010-Aug-24	A/Guangdong/353/2010		Other Database Import	Zhang,X.; Ni,H.; Guan,D.; Zou,L.; Zhou,J.; Hou,N.; Zhu,X.; Ke,C.
EPI_ISL_81055	EPI286652	HA	Sweden	2010-Aug-27	A/Stockholm/5/2010	Swedish Institute for Infectious Disease Control	Swedish Institute for Infectious Disease Control
EPI_ISL_104421	EPI354454	HA	China	2010-Aug-30	A/Guangdong/370/2010		Other Database Import	Zhang,X.; Ni,H.; Guan,D.; Zou,L.; Zhou,J.; Hou,N.; Zhu,X.; Ke,C.
EPI_ISL_99104	EPI342423	HA	United States	2010-Aug-31	A/Hawaii/14/2010	State of Hawaii Department of Health	Centers for Disease Control and Prevention
EPI_ISL_85805	EPI301689	HA	Taiwan	2010-Aug-31	A/Taiwan/459/2010	ADImmune Corporation	Centers for Disease Control and Prevention
EPI_ISL_99103	EPI342420	HA	United States	2010-Sep-01	A/Florida/16/2010	Florida Department of Health-Jacksonville	Centers for Disease Control and Prevention
EPI_ISL_84158	EPI295408	HA	United States	2010-Sep-02	A/Massachusetts/03/2010	Massachusetts Department of Public Health	Centers for Disease Control and Prevention
EPI_ISL_101900	EPI349530	HA	Taiwan	2010-Sep-06	A/Taiwan/5270/2010		Other Database Import	Yang,J.R.; Huang,Y.P.; Chang,F.Y.; Hsu,L.C.; Lin,Y.C.; Su,C.H.; Chen,P.J.; Wu,H.S.; Liu,M.T.; Yang,J.-R.; Wu,H.-S.; Liu,M.-T.
EPI_ISL_84163	EPI295423	HA	Bolivia Plurinationial State of	2010-Sep-06	A/Bolivia/1516/2010	CENETROP	Centers for Disease Control and Prevention
EPI_ISL_84182	EPI295484	HA	United States	2010-Sep-07	A/Oregon/02/2010	Oregon Public Health Laboratory	Centers for Disease Control and Prevention
EPI_ISL_85749	EPI301413	HA	Ghana	2010-Sep-08	A/Ghana/FS/10-4400/2010	University of Ghana	National Institute for Medical Research
EPI_ISL_104330	EPI354379	HA	India	2010-Sep-09	A/India/GWL_DSC/2010		Other Database Import	Sharma,S.; Parida,M.M.; Shukla,J.; Joshi,G.; Dash,P.; Rao,P.V.L.
EPI_ISL_84176	EPI295462	HA	India	2010-Sep-15	A/India/3508/2010	National Institute of Virology	Centers for Disease Control and Prevention
EPI_ISL_85751	EPI301417	HA	France	2010-Sep-16	A/LaReunion/803/2010	CRR virus Influenza region Sud	National Institute for Medical Research
EPI_ISL_85573	EPI300987	HA	Bangladesh	2010-Sep-16	A/Bangladesh/8003/2010	Institute of Epidemiology Disease Control and Research (IEDCR) & Bangladesh National Influenza Centre (NIC)	Centers for Disease Control and Prevention
EPI_ISL_84179	EPI295471	HA	Guatemala	2010-Sep-17	A/Guatemala/175/2010	Laboratorio Nacional De Salud Guatemala	Centers for Disease Control and Prevention
EPI_ISL_84186	EPI295495	HA	Thailand	2010-Sep-19	A/Thailand/594/2010	USAMC-AFRIMS Department of Virology	Centers for Disease Control and Prevention
EPI_ISL_104426	EPI354459	HA	China	2010-Sep-20	A/Guangdong/420/2010		Other Database Import	Zhang,X.; Ni,H.; Guan,D.; Zou,L.; Zhou,J.; Hou,N.; Zhu,X.; Ke,C.
EPI_ISL_104427	EPI354460	HA	China	2010-Sep-21	A/Guangdong/427/2010		Other Database Import	Zhang,X.; Ni,H.; Guan,D.; Zou,L.; Zhou,J.; Hou,N.; Zhu,X.; Ke,C.
EPI_ISL_86017	EPI295390	HA	Taiwan	2010-Sep-25	A/Taiwan/733/2010	Center for Disease Control	National Institute of Infectious Diseases (NIID)	Fujisaki,Seiichiro; Kim,Namhee; Tahiro,Masato; Odagiri,Takato'
EPI_ISL_85812	EPI301710	HA	United States	2010-Sep-25	A/Oklahoma/01/2010	Oklahoma State Department of Health	Centers for Disease Control and Prevention
EPI_ISL_86460	EPI304454	HA	Norway	2010-Sep-27	A/Norway/1068/2010	WHO National Influenza Centre	Norwegian Institute of Public Health	Hungnes,O,Kilander,A
EPI_ISL_181406	EPI598883	HA	Thailand	2010-Sep-28	A/Bangkok/SIMI506/2010		Other Database Import	Horthongkham,N.; Athipanyasilp,N.; Kaewnapan,B.; Sirirtantikorn,S.; Kantakamalakul,W.; Sutthent,R.
EPI_ISL_85750	EPI301415	HA	Ghana	2010-Sep-28	A/Ghana/FS/10-4466/2010	University of Ghana	National Institute for Medical Research
EPI_ISL_84250	EPI295730	HA	United Kingdom	2010-Oct-01	A/England/83/2010	Microbiology Services Colindale, Public Health England	Microbiology Services Colindale, Public Health England	Galiano,M.
EPI_ISL_83910	EPI294692	HA	United Kingdom	2010-Oct-01	A/England/4780352/2010	Microbiology Services Colindale, Public Health England	Microbiology Services Colindale, Public Health England	Galiano,M.
EPI_ISL_84273	EPI295753	HA	United Kingdom	2010-Oct-01	A/England/4380108/2010	Microbiology Services Colindale, Public Health England	Microbiology Services Colindale, Public Health England	Galiano,M.
EPI_ISL_84248	EPI295728	HA	United Kingdom	2010-Oct-01	A/England/90/2010	Microbiology Services Colindale, Public Health England	Microbiology Services Colindale, Public Health England	Galiano,M.
EPI_ISL_106795	EPI357502	HA	Kenya	2010-Oct-04	A/Kenya/185/2011	US Army Medical Research Unit - Kenya (USAMRU-K), GEIS Human Influenza Program	USAMRU-K	Bulimo,W.D; Achilla,R.A; Majanja,J.M; Wadegu,M.O; Osuna,F.A; Mukunzi,S.O; Mwangi, J.K; Mwangi,J.W; Opot, B.H; Kibet, K.M; Muthoni, J.N; Njiri,J.O.; Ocholla,S; Wurapa,K.E
EPI_ISL_84192	EPI295513	HA	Thailand	2010-Oct-04	A/Thailand/742/2010	Thailand MOPH-U.S. CDC Collaboration (IEIP)	Centers for Disease Control and Prevention
EPI_ISL_84194	EPI295519	HA	United States	2010-Oct-04	A/NewHampshire/03/2010	New Hampshire Public Health Laboratories	Centers for Disease Control and Prevention
EPI_ISL_85813	EPI301713	HA	United States	2010-Oct-05	A/Hawaii/16/2010	State of Hawaii Department of Health	Centers for Disease Control and Prevention
EPI_ISL_85571	EPI300975	HA	United States	2010-Oct-12	A/Utah/05/2010	Utah Department of Health	Centers for Disease Control and Prevention
EPI_ISL_85816	EPI301722	HA	United States	2010-Oct-19	A/California/23/2010	California Department of Health Services	Centers for Disease Control and Prevention
EPI_ISL_86459	EPI331016	HA	Norway	2010-Oct-20	A/Norway/1227/2010	WHO National Influenza Centre	National Institute for Medical Research
EPI_ISL_94686	EPI331016	HA	Norway	2010-Oct-20	A/Norway/1227/2010	WHO National Influenza Centre	National Institute for Medical Research
EPI_ISL_139719	EPI443255	HA	Kenya	2010-Oct-27	A/Nakuru/192/2009	ARI Unit, Kenya Medical Research Institute (KEMRI - NIC), Centre for Virus Research Annex, P.O Box 54628	Kenya Medical Research Institute	'George, Gachara; 'Samuel, Symekher; 'Japheth, Magana; 'Benjamin, Opot; 'Michael, Otieno; 'Wallace, Bulimo'
EPI_ISL_85758	EPI301431	HA	United Kingdom	2010-Oct-29	A/NorthernIreland/1/2010	Microbiology Services Colindale, Public Health England	National Institute for Medical Research
EPI_ISL_85814	EPI301716	HA	United States	2010-Oct-29	A/California/22/2010	California Department of Health Services	Centers for Disease Control and Prevention
EPI_ISL_84257	EPI295737	HA	United Kingdom	2010-Nov-01	A/England/124/2010	Microbiology Services Colindale, Public Health England	Microbiology Services Colindale, Public Health England	Galiano,M.
EPI_ISL_83908	EPI294682	HA	United Kingdom	2010-Nov-01	A/England/118/2010	Microbiology Services Colindale, Public Health England	Microbiology Services Colindale, Public Health England	Galiano,M.
EPI_ISL_84259	EPI295739	HA	United Kingdom	2010-Nov-01	A/England/126/2010	Microbiology Services Colindale, Public Health England	Microbiology Services Colindale, Public Health England	Galiano,M.
EPI_ISL_84254	EPI295734	HA	United Kingdom	2010-Nov-01	A/England/106/2010	Microbiology Services Colindale, Public Health England	Microbiology Services Colindale, Public Health England	Galiano,M.
EPI_ISL_84255	EPI295735	HA	United Kingdom	2010-Nov-01	A/England/117/2010	Microbiology Services Colindale, Public Health England	Microbiology Services Colindale, Public Health England	Galiano,M.
EPI_ISL_88123	EPI310058	HA	Nigeria	2010-Nov-01	A/Nigeria/3310/2010	National Influenza Reference Laboratory	Centers for Disease Control and Prevention
EPI_ISL_85802	EPI300983	HA	United States	2010-Nov-01	A/Kentucky/09/2010	Kentucky Division of Laboratory Services	Centers for Disease Control and Prevention
EPI_ISL_84252	EPI295732	HA	United Kingdom	2010-Nov-01	A/England/4500186/2010	Microbiology Services Colindale, Public Health England	Microbiology Services Colindale, Public Health England	Galiano,M.
EPI_ISL_85811	EPI301707	HA	Kenya	2010-Nov-02	A/Kenya/6362/2010	CDC-Kenya	Centers for Disease Control and Prevention
EPI_ISL_90712	EPI319436	HA	Cameroon	2010-Nov-04	A/Cameroon/CAM13766HIN/2010	Centre Pasteur du Cameroun	National Institute for Medical Research
EPI_ISL_90716	EPI319443	HA	Cameroon	2010-Nov-10	A/Cameroon/10v-4655/2010	Centre Pasteur du Cameroun	National Institute for Medical Research
EPI_ISL_85757	EPI301429	HA	Spain	2010-Nov-11	A/Navarra/RR6914/10	Instituto de Salud Carlos III	National Institute for Medical Research
EPI_ISL_85739	EPI301389	HA	Sweden	2010-Nov-11	A/Stockholm/9/2010		Swedish Institute for Infectious Disease Control
EPI_ISL_86014	EPI302101	HA	United States	2010-Nov-15	A/Georgia/21/2010	Georgia Public Health Laboratory	Centers for Disease Control and Prevention
EPI_ISL_85807	EPI301695	HA	United States	2010-Nov-16	A/Pennsylvania/34/2010	Pennsylvania Department of Health	Centers for Disease Control and Prevention
EPI_ISL_85958	EPI301924	HA	Madagascar	2010-Nov-23	A/Madagascar/7473/2010	Institut Pasteur de Madagascar	National Institute for Medical Research
EPI_ISL_85747	EPI301409	HA	United Kingdom	2010-Nov-23	A/England/151/2010	Microbiology Services Colindale, Public Health England	National Institute for Medical Research
EPI_ISL_88096	EPI309940	HA	Lao People's Democratic Republic	2010-Nov-23	A/Laos/71/2010	National Center for Laboratory and Epidemiology	Centers for Disease Control and Prevention
EPI_ISL_85759	EPI301433	HA	Italy	2010-Nov-24	A/Perugia/1/2010	Istituto Superiore di SanitÃ	National Institute for Medical Research
EPI_ISL_86031	EPI302143	HA	United States	2010-Nov-29	A/Iowa/16/2010	Iowa State Hygienic Laboratory	Centers for Disease Control and Prevention
EPI_ISL_85756	EPI301427	HA	Italy	2010-Nov-29	A/Milano/4/2010	Istituto Superiore di SanitÃ	National Institute for Medical Research
EPI_ISL_88090	EPI309922	HA	Kenya	2010-Nov-29	A/Kenya/2122/2010	CDC-Kenya	Centers for Disease Control and Prevention
EPI_ISL_96076	EPI335845	HA	United States	2010-Nov-30	A/Missouri/03/2010	Missouri Department. of Health & Senior Services	Centers for Disease Control and Prevention
EPI_ISL_88091	EPI309925	HA	Kenya	2010-Nov-30	A/Kenya/2836/2010	CDC-Kenya	Centers for Disease Control and Prevention
EPI_ISL_115068	EPI366281	HA	Kenya	2010-Dec-01	A/Kenya/1826/2010	CDC-Kenya	Centers for Disease Control and Prevention
EPI_ISL_85742	EPI301399	HA	Iran Islamic Republic of	2010-Dec-01	A/Alborz/5607/2010	Tehran University of Medical Sciences	National Institute for Medical Research
EPI_ISL_84265	EPI295745	HA	United Kingdom	2010-Dec-01	A/England/4960201/2010	Microbiology Services Colindale, Public Health England	Microbiology Services Colindale, Public Health England	Galiano,M.
EPI_ISL_85760	EPI301435	HA	Iran Islamic Republic of	2010-Dec-01	A/Tehran/5652/2010	Tehran University of Medical Sciences	National Institute for Medical Research
EPI_ISL_84264	EPI295744	HA	United Kingdom	2010-Dec-01	A/England/4940126/2010	Microbiology Services Colindale, Public Health England	Microbiology Services Colindale, Public Health England	Galiano,M.
EPI_ISL_91091	EPI353812	HA	China	2010-Dec-01	A/Hangzhou/975/2010		Other Database Import	Li,J.
EPI_ISL_164110	EPI535977	HA	France	2010-Dec-03	A/Paris/1910/2010		Institut Pasteur	Barbezange, Cyril
EPI_ISL_88083	EPI309901	HA	United States	2010-Dec-06	A/Illinois/03/2010	Illinois Department of Public Health-Chicago	Centers for Disease Control and Prevention
EPI_ISL_86029	EPI302137	HA	Hong Kong (SAR)	2010-Dec-06	A/HongKong/6931/2010	Government Virus Unit	Centers for Disease Control and Prevention
EPI_ISL_88000	EPI309663	HA	Ireland	2010-Dec-07	A/Ireland/72392/2010	National Virus Reference Laboratory	National Institute for Medical Research
EPI_ISL_86034	EPI302152	HA	United States	2010-Dec-07	A/NewYork/11/2010	New York State Department of Health	Centers for Disease Control and Prevention
EPI_ISL_118464	EPI369831	HA	United Kingdom	2010-Dec-08	A/England/190/2010	Microbiology Services Colindale, Public Health England	Microbiology Services Colindale, Public Health England	Galiano,M.
EPI_ISL_90949	EPI320112	HA	United States	2010-Dec-09	A/NewYork/14/2010	New York City Department of Health	Centers for Disease Control and Prevention
EPI_ISL_118461	EPI369828	HA	United Kingdom	2010-Dec-11	A/England/287/2010	Microbiology Services Colindale, Public Health England	Microbiology Services Colindale, Public Health England	Galiano,M.
EPI_ISL_90792	EPI319600	HA	United Kingdom	2010-Dec-13	A/England/377/2010	Microbiology Services Colindale, Public Health England	National Institute for Medical Research
EPI_ISL_88076	EPI309880	HA	Ethiopia	2010-Dec-13	A/Ethiopia/217/2010	Ethiopian Health and Nutrition Research Institute (EHNRI)	Centers for Disease Control and Prevention
EPI_ISL_96770	EPI336824	HA	Finland	2010-Dec-13	A/Finland/44/2010		Other Database Import	Strengell,M.; Ikonen,N.; Ziegler,T.; Julkunen,I.
EPI_ISL_86560	EPI304605	HA	Iran Islamic Republic of	2010-Dec-13	A/Karaj/5660/2010		Other Database Import	Mokhtari Azad,T.; Shafiei Jandaghi,N.Z.; Rezaei,F.
EPI_ISL_96783	EPI336837	HA	Finland	2010-Dec-13	A/Finland/23/2010		Other Database Import	Strengell,M.; Ikonen,N.; Ziegler,T.; Julkunen,I.
EPI_ISL_85741	EPI301395	HA	Sweden	2010-Dec-13	A/Stockholm/13/2010		Swedish Institute for Infectious Disease Control
EPI_ISL_85832	EPI301776	HA	Sweden	2010-Dec-13	A/Stockholm/15/2010	Swedish Institute for Infectious Disease Control	Swedish Institute for Infectious Disease Control
EPI_ISL_87984	EPI309631	HA	Croatia	2010-Dec-14	A/Croatia/17897-2/2010	Croatian Institute of Public Health	National Institute for Medical Research
EPI_ISL_85960	EPI301928	HA	Germany	2010-Dec-16	A/Nordrhein-Westfalen/11/2010	Robert Koch Institute	National Institute for Medical Research
EPI_ISL_90755	EPI319519	HA	Spain	2010-Dec-16	A/Zamora/55/2010	Universidad de Valladolid	National Institute for Medical Research
EPI_ISL_164111	EPI535985	HA	France	2010-Dec-18	A/NordPasdeCalais/2111/2010		Institut Pasteur	Barbezange, Cyril
EPI_ISL_89751	EPI315962	HA	China	2010-Dec-19	A/Fuzhou/02/2010		Other Database Import	Jun,T.J.; Hui,L.J.; Xiao,F.X.
EPI_ISL_101901	EPI349531	HA	Taiwan	2010-Dec-20	A/Taiwan/842/2010		Other Database Import	Yang,J.R.; Huang,Y.P.; Chang,F.Y.; Hsu,L.C.; Lin,Y.C.; Su,C.H.; Chen,P.J.; Wu,H.S.; Liu,M.T.; Yang,J.-R.; Wu,H.-S.; Liu,M.-T.
EPI_ISL_85961	EPI301930	HA	Germany	2010-Dec-20	A/Nordrhein-Westfalen/12/2010	Robert Koch Institute	National Institute for Medical Research
EPI_ISL_90709	EPI319430	HA	Algeria	2010-Dec-21	A/Algeria/G388/2010	Institut Pasteur d'Algerie	National Institute for Medical Research
EPI_ISL_90710	EPI319432	HA	Austria	2010-Dec-23	A/Austria/593095/2010	University of Vienna	National Institute for Medical Research
EPI_ISL_88127	EPI310075	HA	United States	2010-Dec-23	A/NorthCarolina/22/2010	North Carolina State Laboratory of Public Health	Centers for Disease Control and Prevention
EPI_ISL_87985	EPI309633	HA	Croatia	2010-Dec-23	A/Croatia/18576-1/2010	Croatian Institute of Public Health	National Institute for Medical Research
EPI_ISL_88094	EPI309934	HA	Korea Republic of	2010-Dec-24	A/Korea/664/2010	U.S. Air Force School of Aerospace Medicine	Centers for Disease Control and Prevention
EPI_ISL_164113	EPI536001	HA	France	2010-Dec-27	A/Paris/2251/2010		Institut Pasteur	Barbezange, Cyril
EPI_ISL_85962	EPI301932	HA	Germany	2010-Dec-27	A/Nordrhein-Westfalen/13/2010	Robert-Koch-Institute	National Institute for Medical Research
EPI_ISL_90757	EPI319523	HA	Italy	2010-Dec-27	A/Trieste/04/2011	Istituto Superiore di SanitÃ	National Institute for Medical Research
EPI_ISL_86019	EPI302113	HA	Canada	2010-Dec-29	A/Ontario/RV0019/2011	National Microbiology Laboratory, Health Canada	Centers for Disease Control and Prevention
EPI_ISL_99922	EPI346693	HA	Turkey	2010-Dec-30	A/Ankara/TR-23/2010	Refik Saydam National Public Health Agency	National Institute for Medical Research
EPI_ISL_97056	EPI338386	HA	Latvia	2010-Dec-30	A/Latvia/12-43582/2010	State Agency, Infectology Center of Latvia	Infectology Center of Latvia
EPI_ISL_87990	EPI309643	HA	United Kingdom	2010-Dec-31	A/England/375/2010	Microbiology Services Colindale, Public Health England	National Institute for Medical Research
EPI_ISL_97439	EPI339312	HA	Russian Federation	2010-Dec-31	A/NizhniiNovgorod/CRIE-NGV/2010		Other Database Import	Yatsyshina,S.; Minenko,A.; Braslavskaya,S.; Shipulin,G.
EPI_ISL_87993	EPI309649	HA	Switzerland	2010-Dec-31	A/Geneva/4195415/2010	Hopital Cantonal Universitaire de Geneves	National Institute for Medical Research
EPI_ISL_87982	EPI309627	HA	Greece	2011-Jan-01	A/Athens/230/2011	Hellenic Pasteur Institute	National Institute for Medical Research
EPI_ISL_116399	EPI367860	HA	China	2011-Jan-01	A/Zhejiang/LS123/2011		Other Database Import	Chen,Y.; Lu,Y.; Mao,H.; Zhang,Y.; Zhou,M.; Li,Z.; Zhou,B.; Yan,J.
EPI_ISL_94689	EPI331022	HA	France	2011-Jan-01	A/Lyon/CHU/52.412/2010	CRR virus Influenza region Sud	National Institute for Medical Research
EPI_ISL_164487	EPI537430	HA	India	2011-Jan-03	A/Srinigar/04/2011	All India Institute of Medical Sciences	Centers for Disease Control and Prevention	Smith, Catherine B.
EPI_ISL_164114	EPI536009	HA	France	2011-Jan-03	A/Paris/2361/2010		Institut Pasteur	Barbezange, Cyril
EPI_ISL_90750	EPI319509	HA	Netherlands	2011-Jan-03	A/Netherlands/2/2011	Erasmus Medical Center	National Institute for Medical Research
EPI_ISL_90713	EPI319437	HA	Cameroon	2011-Jan-03	A/Cameroon/LEID/01/11/1387/2011	Centre Pasteur du Cameroun	National Institute for Medical Research
EPI_ISL_87992	EPI319587	HA	Switzerland	2011-Jan-03	A/Geneva/4194183/2011	Hopital Cantonal Universitaire de Geneves	National Institute for Medical Research
EPI_ISL_89891	EPI316329	HA	United States	2011-Jan-04	A/Alabama/02/2011	ADPH Bureau of Clinical Laboratories	Centers for Disease Control and Prevention
EPI_ISL_95566	EPI305485	HA	Japan	2011-Jan-04	A/KITAKYUSYU/1/2011	Kitakyusyu City Institute of Enviromental Sciences	National Institute of Infectious Diseases (NIID)	Fujisaki,Seiichiro; Kim,Namhee; Tahiro,Masato; Odagiri,Takato'
EPI_ISL_88077	EPI309883	HA	United States	2011-Jan-04	A/Florida/03/2011	Florida Department of Health-Tampa	Centers for Disease Control and Prevention
EPI_ISL_88121	EPI310052	HA	United States	2011-Jan-04	A/NewYork/01/2011	New York City Department of Health	Centers for Disease Control and Prevention
EPI_ISL_90715	EPI319441	HA	Cameroon	2011-Jan-05	A/Cameroon/LEID/01/11/1398/2010	Centre Pasteur du Cameroun	National Institute for Medical Research
EPI_ISL_90957	EPI310124	HA	United States	2011-Jan-05	A/Texas/01/2011	Texas Department of State Health Services-Laboratory Services	Centers for Disease Control and Prevention
EPI_ISL_88152	EPI310161	HA	United States	2011-Jan-05	A/Washington/02/2011	Washington State Public Health Laboratory	Centers for Disease Control and Prevention
EPI_ISL_88086	EPI309911	HA	United States	2011-Jan-05	A/Iowa/01/2011	Iowa State Hygienic Laboratory	Centers for Disease Control and Prevention
EPI_ISL_88138	EPI310112	HA	United States	2011-Jan-05	A/SouthCarolina/02/2011	South Carolina Department of Health	Centers for Disease Control and Prevention
EPI_ISL_88156	EPI310173	HA	United States	2011-Jan-06	A/Wisconsin/02/2011	Wisconsin State Laboratory of Hygiene	Centers for Disease Control and Prevention
EPI_ISL_90795	EPI319605	HA	United Kingdom	2011-Jan-06	A/England/131/2011	Microbiology Services Colindale, Public Health England	National Institute for Medical Research
EPI_ISL_95562	EPI334726	HA	Georgia	2011-Jan-06	A/Georgia/48/2011	National Centre for Disease Control and Public Health	National Institute for Medical Research
EPI_ISL_116401	EPI367862	HA	China	2011-Jan-06	A/Zhejiang/HZ19/2011		Other Database Import	Chen,Y.; Lu,Y.; Mao,H.; Zhang,Y.; Zhou,M.; Li,Z.; Zhou,B.; Yan,J.
EPI_ISL_90739	EPI319487	HA	Latvia	2011-Jan-07	A/Latvia/1-32919p/2011	State Agency, Infectology Center of Latvia	National Institute for Medical Research
EPI_ISL_91092	EPI353813	HA	China	2011-Jan-07	A/Hangzhou/A10/2011		Other Database Import	Li,J.
EPI_ISL_95643	EPI334847	HA	Japan	2011-Jan-07	A/Aichi/20/2011	Aichi Prefectural Institute of Public Health	Aichi Prefectural Institute of Public Health	Yasui,Yoshihiro; Yamashita,Teruo; Minagawa,Hiroko
EPI_ISL_108540	EPI360089	HA	China	2011-Jan-08	A/Tianjinhedong/SWL44/2011		Other Database Import	Li,X.; Kong,M.; Chen,J.; Su,X.; Ding,J.; Zou,M.; Guo,L.
EPI_ISL_101903	EPI349533	HA	Taiwan	2011-Jan-08	A/Taiwan/1018/2011		Other Database Import	Yang,J.R.; Huang,Y.P.; Chang,F.Y.; Hsu,L.C.; Lin,Y.C.; Su,C.H.; Chen,P.J.; Wu,H.S.; Liu,M.T.; Yang,J.-R.; Wu,H.-S.; Liu,M.-T.
EPI_ISL_93610	EPI325576	HA	China	2011-Jan-08	A/Heilongjiang-Xiangfang/191/2011	WHO Chinese National Influenza Center	Centers for Disease Control and Prevention
EPI_ISL_95647	EPI334852	HA	Japan	2011-Jan-10	A/Aichi/75/2011	Aichi Prefectural Institute of Public Health	Aichi Prefectural Institute of Public Health	Yasui,Yoshihiro; Yamashita,Teruo; Minagawa,Hiroko
EPI_ISL_99914	EPI346677	HA	Iceland	2011-Jan-10	A/Iceland/3/2011	Landspitali - University Hospital	National Institute for Medical Research
EPI_ISL_88003	EPI309669	HA	United Kingdom	2011-Jan-10	A/NorthernIreland/2/2011	Microbiology Services Colindale, Public Health England	National Institute for Medical Research
EPI_ISL_164115	EPI536017	HA	France	2011-Jan-10	A/Centre/081/2011		Institut Pasteur	Barbezange, Cyril
EPI_ISL_88160	EPI316284	HA	Sweden	2011-Jan-10	A/Karlstad/1/2011		Swedish Institute for Infectious Disease Control
EPI_ISL_91099	EPI353819	HA	China	2011-Jan-10	A/Hangzhou/B13/2011		Other Database Import	Li,J.
EPI_ISL_88153	EPI310164	HA	United States	2011-Jan-11	A/Washington/05/2011	Washington State Public Health Laboratory	Centers for Disease Control and Prevention
EPI_ISL_86464	EPI304458	HA	Norway	2011-Jan-12	A/Norway/291/2011	WHO National Influenza Centre	Norwegian Institute of Public Health	Hungnes,O,Kilander,A
EPI_ISL_88082	EPI309898	HA	United States	2011-Jan-12	A/Illinois/02/2011	Illinois Department of Public Health-Chicago	Centers for Disease Control and Prevention
EPI_ISL_91100	EPI353820	HA	China	2011-Jan-12	A/Hangzhou/B19/2011		Other Database Import	Li,J.
EPI_ISL_91101	EPI353821	HA	China	2011-Jan-12	A/Hangzhou/B24/2011		Other Database Import	Li,J.
EPI_ISL_89902	EPI316369	HA	Kenya	2011-Jan-12	A/Kenya/1179/2011	CDC-Kenya	Centers for Disease Control and Prevention
EPI_ISL_97060	EPI338393	HA	Latvia	2011-Jan-13	A/Latvia/1-35940/2011	Infectology Center of Latvia	Infectology Center of Latvia
EPI_ISL_164130	EPI536137	HA	France	2011-Jan-13	A/PaysdeLoire/299/2011		Institut Pasteur	Barbezange, Cyril
EPI_ISL_104413	EPI354446	HA	China	2011-Jan-13	A/Guangdong/sz2/2011		Other Database Import	Zhang,X.; Ni,H.; Guan,D.; Zou,L.; Zhou,J.; Hou,N.; Zhu,X.; Ke,C.
EPI_ISL_88112	EPI310026	HA	United States	2011-Jan-13	A/Mississippi/04/2011	Mississippi Public Health Laboratory	Centers for Disease Control and Prevention
EPI_ISL_104412	EPI354445	HA	China	2011-Jan-13	A/Guangdong/sz1/2011		Other Database Import	Zhang,X.; Ni,H.; Guan,D.; Zou,L.; Zhou,J.; Hou,N.; Zhu,X.; Ke,C.
EPI_ISL_90730	EPI319469	HA	Italy	2011-Jan-14	A/H1N1Genoa/05/2011	Istituto Superiore di SanitÃ	National Institute for Medical Research
EPI_ISL_87560	EPI317117	HA	China	2011-Jan-14	A/Beijing/HZ01/2011		Other Database Import	Jiang,T.; Liu,J.; Deng,Y.-Q.; Zhu,S.-Y.; Li,X.-F.; Xu,L.-J.; Qin,E.-D.; Qin,C.-F.
EPI_ISL_88056	EPI309789	HA	United States	2011-Jan-14	A/Alaska/08/2011	Alaska State Virology Lab	Centers for Disease Control and Prevention
EPI_ISL_90921	EPI320005	HA	Cayman Islands	2011-Jan-14	A/CaymanIslands/284/2011	Caribbean Epidemiology Center	Centers for Disease Control and Prevention
EPI_ISL_95258	EPI333131	HA	Sweden	2011-Jan-14	A/Stockholm/20/2011		Swedish Institute for Infectious Disease Control
EPI_ISL_96765	EPI336819	HA	Finland	2011-Jan-14	A/Finland/66/2011		Other Database Import	Strengell,M.; Ikonen,N.; Ziegler,T.; Julkunen,I.
EPI_ISL_86020	EPI302115	HA	Japan	2011-Jan-16	A/Japan/8153/2011	Naval Health Research Center	Centers for Disease Control and Prevention
EPI_ISL_99906	EPI346661	HA	Iceland	2011-Jan-16	A/Iceland/7/2011	Landspitali - University Hospital	National Institute for Medical Research
EPI_ISL_91102	EPI353822	HA	China	2011-Jan-17	A/Hangzhou/B30/2011		Other Database Import	Li,J.
EPI_ISL_101904	EPI349534	HA	Taiwan	2011-Jan-17	A/Taiwan/2649/2011		Other Database Import	Yang,J.R.; Huang,Y.P.; Chang,F.Y.; Hsu,L.C.; Lin,Y.C.; Su,C.H.; Chen,P.J.; Wu,H.S.; Liu,M.T.; Yang,J.-R.; Wu,H.-S.; Liu,M.-T.
EPI_ISL_101905	EPI349535	HA	Taiwan	2011-Jan-17	A/Taiwan/5506/2011		Other Database Import	Yang,J.R.; Huang,Y.P.; Chang,F.Y.; Hsu,L.C.; Lin,Y.C.; Su,C.H.; Chen,P.J.; Wu,H.S.; Liu,M.T.; Yang,J.-R.; Wu,H.-S.; Liu,M.-T.
EPI_ISL_95841	EPI335263	HA	Russian Federation	2011-Jan-17	A/Penza/CRIE-POC/2011		Other Database Import	Yatsyshina,S.; Minenko,A.; Braslavskaya,S.; Kudryavtseva,A.; Shipulin,G.
EPI_ISL_88001	EPI309665	HA	Greece	2011-Jan-17	A/LarissaGR/190/2011	Hellenic Pasteur Institute	National Institute for Medical Research
EPI_ISL_101906	EPI349536	HA	Taiwan	2011-Jan-17	A/Taiwan/67/2011		Other Database Import	Yang,J.R.; Huang,Y.P.; Chang,F.Y.; Hsu,L.C.; Lin,Y.C.; Su,C.H.; Chen,P.J.; Wu,H.S.; Liu,M.T.; Yang,J.-R.; Wu,H.-S.; Liu,M.-T.
EPI_ISL_91094	EPI353814	HA	China	2011-Jan-18	A/Hangzhou/A30/2011		Other Database Import	Li,J.
EPI_ISL_90720	EPI319449	HA	Czech Republic	2011-Jan-18	A/CzechRepublic/4/2011	National Institute of Public Health	National Institute for Medical Research
EPI_ISL_101907	EPI349537	HA	Taiwan	2011-Jan-18	A/Taiwan/552/2011		Other Database Import	Yang,J.R.; Huang,Y.P.; Chang,F.Y.; Hsu,L.C.; Lin,Y.C.; Su,C.H.; Chen,P.J.; Wu,H.S.; Liu,M.T.; Yang,J.-R.; Wu,H.-S.; Liu,M.-T.
EPI_ISL_95556	EPI334714	HA	Japan	2011-Jan-18	A/NIIGATA/62/2011	National Institute of Infectious Diseases (NIID)	National Institute for Medical Research
EPI_ISL_88125	EPI310069	HA	United States	2011-Jan-18	A/NorthCarolina/03/2011	North Carolina State Laboratory of Public Health	Centers for Disease Control and Prevention
EPI_ISL_88132	EPI310090	HA	United States	2011-Jan-18	A/Oregon/02/2011	Oregon Public Health Laboratory	Centers for Disease Control and Prevention
EPI_ISL_94703	EPI331050	HA	Belarus	2011-Jan-18	A/Minsk/741/2011	Laboratory of Influenza and ILI	National Institute for Medical Research
EPI_ISL_90718	EPI319447	HA	Czech Republic	2011-Jan-18	A/CzechRepublic/32/2011	National Institute of Public Health	National Institute for Medical Research
EPI_ISL_104441	EPI354474	HA	China	2011-Jan-18	A/Guangdong/032/2011		Other Database Import	Zhang,X.; Ni,H.; Guan,D.; Zou,L.; Zhou,J.; Hou,N.; Zhu,X.; Ke,C.
EPI_ISL_99923	EPI346695	HA	Iceland	2011-Jan-19	A/Iceland/9/2011	Landspitali - University Hospital	National Institute for Medical Research
EPI_ISL_90929	EPI309917	HA	United States	2011-Jan-19	A/Kansas/02/2011	Kansas Department of Health and Environment	Centers for Disease Control and Prevention
EPI_ISL_94694	EPI331032	HA	Czech Republic	2011-Jan-19	A/CzechRepublic/27/2011	National Institute of Public Health	National Institute for Medical Research
EPI_ISL_104432	EPI354465	HA	China	2011-Jan-19	A/Guangdong/002/2011		Other Database Import	Zhang,X.; Ni,H.; Guan,D.; Zou,L.; Zhou,J.; Hou,N.; Zhu,X.; Ke,C.
EPI_ISL_86021	EPI302117	HA	Japan	2011-Jan-19	A/Japan/8736/2011	Naval Health Research Center	Centers for Disease Control and Prevention
EPI_ISL_99904	EPI346657	HA	Turkey	2011-Jan-19	A/Tokat/TR-26/2011	Refik Saydam National Public Health Agency	National Institute for Medical Research
EPI_ISL_88085	EPI309908	HA	United States	2011-Jan-19	A/Indiana/04/2011	Indiana State Department of Health Laboratories	Centers for Disease Control and Prevention
EPI_ISL_90789	EPI319592	HA	Madagascar	2011-Jan-19	A/Madagascar/0149/2011	Institut Pasteur de Madagascar	National Institute for Medical Research
EPI_ISL_87983	EPI309629	HA	Greece	2011-Jan-20	A/Athens/351/2011	Hellenic Pasteur Institute	National Institute for Medical Research
EPI_ISL_99108	EPI342447	HA	United States	2011-Jan-20	A/Nebraska/06/2011	Nebraska Public Health Lab	Centers for Disease Control and Prevention
EPI_ISL_89910	EPI342454	HA	United States	2011-Jan-20	A/NorthCarolina/09/2011	North Carolina State Laboratory of Public Health	Centers for Disease Control and Prevention
EPI_ISL_89907	EPI316395	HA	United States	2011-Jan-20	A/NorthCarolina/06/2011	North Carolina State Laboratory of Public Health	Centers for Disease Control and Prevention
EPI_ISL_94704	EPI331052	HA	Belarus	2011-Jan-21	A/Minsk/756/2011	Laboratory of Influenza and ILI	National Institute for Medical Research
EPI_ISL_95557	EPI316258	HA	Japan	2011-Jan-21	A/SHIGA/30/2011	Shiga Prefectural Institute of Public Health	National Institute of Infectious Diseases (NIID)	Fujisaki,Seiichiro; Kim,Namhee; Tahiro,Masato; Odagiri,Takato'
EPI_ISL_93345	EPI324793	HA	Russian Federation	2011-Jan-22	A/Moscow/IIV-83/2011		Other Database Import	Poglazov,A.B.; Shlyapnikova,O.V.; Prilipov,A.G.
EPI_ISL_86473	EPI304467	HA	Norway	2011-Jan-22	A/Norway/1278/2010	WHO National Influenza Centre	Norwegian Institute of Public Health	Hungnes,O; Kilander,A
EPI_ISL_88134	EPI310096	HA	United States	2011-Jan-22	A/Pennsylvania/01/2011	Pennsylvania Department of Health	Centers for Disease Control and Prevention
EPI_ISL_88143	EPI310127	HA	United States	2011-Jan-23	A/Texas/04/2011	Texas Department of State Health Services-Laboratory Services	Centers for Disease Control and Prevention
EPI_ISL_99932	EPI346713	HA	Kazakhstan	2011-Jan-23	A/Kazakhstan/2081/2011	National Reference Laboratory	National Institute for Medical Research
EPI_ISL_95851	EPI335273	HA	Russian Federation	2011-Jan-23	A/NizhniiNovgorod/CRIE-BGF/2011		Other Database Import	Yatsyshina,S.; Minenko,A.; Braslavskaya,S.; Kudryavtseva,A.; Shipulin,G.
EPI_ISL_104446	EPI354479	HA	China	2011-Jan-24	A/Guangdong/049/2011		Other Database Import	Zhang,X.; Ni,H.; Guan,D.; Zou,L.; Zhou,J.; Hou,N.; Zhu,X.; Ke,C.
EPI_ISL_94692	EPI331028	HA	Moldova Republic of	2011-Jan-24	A/Moldova/124/2011	National Centre for Preventive Medicine	National Institute for Medical Research
EPI_ISL_95650	EPI334857	HA	Japan	2011-Jan-24	A/Aichi/73/2011	Aichi Prefectural Institute of Public Health	Aichi Prefectural Institute of Public Health	Yasui,Yoshihiro; Yamashita,Teruo; Minagawa,Hiroko
EPI_ISL_89920	EPI316445	HA	Tanzania United Republic of	2011-Jan-24	A/Tanzania/831/2011	National Influenza Lab	Centers for Disease Control and Prevention
EPI_ISL_88102	EPI309977	HA	United States	2011-Jan-24	A/Maryland/05/2011	Maryland Department of Health and Mental Hygiene	Centers for Disease Control and Prevention
EPI_ISL_93755	EPI326224	HA	Slovakia	2011-Jan-24	A/Slovakia/150/2011	National Public Health Institute of Slovakia	National Institute for Medical Research
EPI_ISL_91103	EPI353823	HA	China	2011-Jan-25	A/Hangzhou/B40/2011		Other Database Import	Li,J.
EPI_ISL_91095	EPI353815	HA	China	2011-Jan-25	A/Hangzhou/A44/2011		Other Database Import	Li,J.
EPI_ISL_164132	EPI536153	HA	France	2011-Jan-25	A/ChampagneArdenne/659/2011		Institut Pasteur	Barbezange, Cyril
EPI_ISL_90958	EPI320155	HA	Turks and Caicos Islands	2011-Jan-25	A/TurksandCaicos/211/2011	Caribbean Epidemiology Center	Centers for Disease Control and Prevention
EPI_ISL_97457	EPI339369	HA	Russian Federation	2011-Jan-25	A/Moscowoblast/CRIE-132/2011		Other Database Import	Yatsyshina,S.; Minenko,A.; Braslavskaya,S.; Shipulin,G.
EPI_ISL_90717	EPI314804	HA	Czech Republic	2011-Jan-25	A/CzechRepublic/1/2011		Other Database Import	Nagy,A.; Jirincova,H.; Havlickova,M.; Cernikova,L.; Hornickova,J.
EPI_ISL_95651	EPI334859	HA	Japan	2011-Jan-25	A/Aichi/74/2011	Aichi Prefectural Institute of Public Health	Aichi Prefectural Institute of Public Health	Yasui,Yoshihiro; Yamashita,Teruo; Minagawa,Hiroko
EPI_ISL_154123	EPI500757	HA	Portugal	2011-Jan-26	A/Portugal/03/2011	Hospital de Curry Cabral	INSA National Institute of Health Portugal	Correia, V.; Santos, L.A.; Giria, M.
EPI_ISL_90734	EPI319477	HA	Israel	2011-Jan-26	A/Israel/L-1227/2011	Central Virology Laboratory Israel (NIC)	National Institute for Medical Research
EPI_ISL_97063	EPI338398	HA	Latvia	2011-Jan-26	A/Latvia/1-43946/2011	Infectology Center of Latvia	Infectology Center of Latvia
EPI_ISL_107052	EPI358068	HA	Qatar	2011-Jan-26	A/Qatar/2311001414/2011	Supreme Health Council	National Institute for Medical Research
EPI_ISL_154124	EPI500759	HA	Portugal	2011-Jan-27	A/Portugal/07/2011	Hospital de Curry Cabral	INSA National Institute of Health Portugal	Correia, V.; Santos, L.A.; Giria, M.
EPI_ISL_95565	EPI334732	HA	Ukraine	2011-Jan-28	A/Donetsk4543/2011	Institute of Epidemiology and Infectious Diseases AMS of Ukraine	National Institute for Medical Research
EPI_ISL_99905	EPI346659	HA	Turkey	2011-Jan-28	A/Malatya/TR-29/2011	Refik Saydam National Public Health Agency	National Institute for Medical Research
EPI_ISL_91096	EPI477203	HA	China	2011-Jan-28	A/Hangzhou/A50/2011	Hangzhou Center for Disease Control and Prevention	Hangzhou Center for Disease Control and Prevention	Li,J
EPI_ISL_88133	EPI310093	HA	United States	2011-Jan-28	A/Oregon/03/2011	Oregon Public Health Laboratory	Centers for Disease Control and Prevention
EPI_ISL_108541	EPI360090	HA	China	2011-Jan-28	A/Tianjinjinnan/SWL41/2011		Other Database Import	Li,X.; Kong,M.; Chen,J.; Su,X.; Ding,J.; Zou,M.; Guo,L.
EPI_ISL_104436	EPI354469	HA	China	2011-Jan-29	A/Guangdong/012/2011		Other Database Import	Zhang,X.; Ni,H.; Guan,D.; Zou,L.; Zhou,J.; Hou,N.; Zhu,X.; Ke,C.
EPI_ISL_104435	EPI354468	HA	China	2011-Jan-30	A/Guangdong/010/2011		Other Database Import	Zhang,X.; Ni,H.; Guan,D.; Zou,L.; Zhou,J.; Hou,N.; Zhu,X.; Ke,C.
EPI_ISL_99930	EPI346709	HA	Hungary	2011-Jan-31	A/Hungary/7/2011	B. Johan National Center for Epidemiology, National Influenza Center	National Institute for Medical Research
EPI_ISL_95072	EPI329111	HA	Japan	2011-Jan-31	A/Taiwan/967/2011	Center for Disease Control	National Institute of Infectious Diseases (NIID)	Fujisaki,Seiichiro; Kim,Namhee; Tahiro,Masato; Odagiri,Takato'
EPI_ISL_95850	EPI335272	HA	Russian Federation	2011-Jan-31	A/Archangelsk/CRIE-SPA/2011		Other Database Import	Yatsyshina,S.; Minenko,A.; Braslavskaya,S.; Kudryavtseva,A.; Shipulin,G.
EPI_ISL_93346	EPI324794	HA	Russian Federation	2011-Jan-31	A/Vladimir/IIV-35/2011		Other Database Import	Shlyapnikova,O.V.; Poglazov,A.B.; Prilipov,A.G.
EPI_ISL_102394	EPI351218	HA	Russian Federation	2011-Jan-31	A/Novosibirsk/24k/2011		Other Database Import	Sobolev,I.A.; Ilyicheva,T.N.; Kurskaya,O.G.; Sousloparov,I.M.; Shestopalov,A.M.
EPI_ISL_115076	EPI366305	HA	United States	2011-Jan-31	A/NorthCarolina/13/2011	North Carolina State Laboratory of Public Health	Centers for Disease Control and Prevention
EPI_ISL_97066	EPI338404	HA	Latvia	2011-Feb-01	A/Latvia/2-30421/2011	Infectology Center of Latvia	Infectology Center of Latvia
EPI_ISL_101911	EPI349541	HA	Taiwan	2011-Feb-01	A/Taiwan/2883/2011		Other Database Import	Yang,J.R.; Huang,Y.P.; Chang,F.Y.; Hsu,L.C.; Lin,Y.C.; Su,C.H.; Chen,P.J.; Wu,H.S.; Liu,M.T.; Yang,J.-R.; Wu,H.-S.; Liu,M.-T.
EPI_ISL_88059	EPI309803	HA	United States	2011-Feb-01	A/Arizona/01/2011	Arizona Department of Health Services	Centers for Disease Control and Prevention
EPI_ISL_99915	EPI346679	HA	France	2011-Feb-01	A/HauteNormandie/774/2011	CRR virus Influenza region Sud	National Institute for Medical Research
EPI_ISL_95663	EPI334878	HA	Japan	2011-Feb-02	A/Aichi/210/2011	Aichi Prefectural Institute of Public Health	Aichi Prefectural Institute of Public Health	Yasui,Yoshihiro; Yamashita,Teruo; Minagawa,Hiroko
EPI_ISL_90798	EPI319611	HA	Ireland	2011-Feb-02	A/Ireland/12263/2011	National Virus Reference Laboratory	National Institute for Medical Research
EPI_ISL_95653	EPI334862	HA	Japan	2011-Feb-02	A/Aichi/107/2011	Aichi Prefectural Institute of Public Health	Aichi Prefectural Institute of Public Health	Yasui,Yoshihiro; Yamashita,Teruo; Minagawa,Hiroko
EPI_ISL_88114	EPI310031	HA	United States	2011-Feb-02	A/Montana/03/2011	Montana Public Health Laboratory	Centers for Disease Control and Prevention
EPI_ISL_95847	EPI335269	HA	Russian Federation	2011-Feb-02	A/NizhniiNovgorod/CRIE-SVN/2011		Other Database Import	Yatsyshina,S.; Minenko,A.; Braslavskaya,S.; Kudryavtseva,A.; Shipulin,G.
EPI_ISL_164120	EPI536057	HA	France	2011-Feb-02	A/Paris/696/2011		Institut Pasteur	Barbezange, Cyril
EPI_ISL_102003	EPI350313	HA	Russian Federation	2011-Feb-03	A/Novosibirsk/KSH/2011		Other Database Import	Susloparov,I.M.; Sharshov,K.A.; Kurskaya,O.G.; Durymanov,A.G.; Shestopalov,A.M.
EPI_ISL_101912	EPI349542	HA	Taiwan	2011-Feb-03	A/Taiwan/3697/2011		Other Database Import	Yang,J.R.; Huang,Y.P.; Chang,F.Y.; Hsu,L.C.; Lin,Y.C.; Su,C.H.; Chen,P.J.; Wu,H.S.; Liu,M.T.; Yang,J.-R.; Wu,H.-S.; Liu,M.-T.
EPI_ISL_95860	EPI335282	HA	Russian Federation	2011-Feb-04	A/Tula/CRIE-KEE/2011		Other Database Import	Yatsyshina,S.; Minenko,A.; Braslavskaya,S.; Kudryavtseva,A.; Shipulin,G.
EPI_ISL_88073	EPI316342	HA	United States	2011-Feb-04	A/Delaware/06/2011	New York State Department of Health	Centers for Disease Control and Prevention
EPI_ISL_97448	EPI339351	HA	Russian Federation	2011-Feb-04	A/Tula/CRIE-SYuP/2011		Other Database Import	Yatsyshina,S.; Minenko,A.; Braslavskaya,S.; Shipulin,G.
EPI_ISL_94578	EPI330292	HA	China	2011-Feb-04	A/Sichuan-Chuanshan/SWL118/2011	WHO Chinese National Influenza Center	WHO Chinese National Influenza Center	Lan,Yu;Wang,Dayan;Li,Xiyan;Huang,Weijuan;Zhao,Xiang;Chen,Yaoyao;Yang,Lei;Shu,Yuelong
EPI_ISL_95550	EPI334702	HA	Slovenia	2011-Feb-05	A/Slovenia/861/2011	Laboratory for Virology, National Institute of Public Health	National Institute for Medical Research
EPI_ISL_88057	EPI309792	HA	United States	2011-Feb-06	A/Alaska/09/2011	Alaska State Virology Lab	Centers for Disease Control and Prevention
EPI_ISL_89933	EPI342473	HA	United States	2011-Feb-06	A/Wisconsin/18/2011	Wisconsin State Laboratory of Hygiene	Centers for Disease Control and Prevention
EPI_ISL_90942	EPI320077	HA	United States	2011-Feb-07	A/NewMexico/04/2011	New Mexico Department of Health	Centers for Disease Control and Prevention
EPI_ISL_90747	EPI319503	HA	Moldova Republic of	2011-Feb-07	A/Moldova/448/2011	National Centre for Preventive Medicine	National Institute for Medical Research
EPI_ISL_89913	EPI316421	HA	United States	2011-Feb-07	A/Oregon/04/2011	Oregon Public Health Laboratory	Centers for Disease Control and Prevention
EPI_ISL_88080	EPI309892	HA	United States	2011-Feb-07	A/Idaho/04/2011	State of Idaho Bureau of Laboratories	Centers for Disease Control and Prevention
EPI_ISL_95845	EPI335267	HA	Russian Federation	2011-Feb-07	A/Orenburg/CRIE-GLM/2011		Other Database Import	Yatsyshina,S.; Minenko,A.; Braslavskaya,S.; Kudryavtseva,A.; Shipulin,G.
EPI_ISL_99916	EPI346681	HA	France	2011-Feb-08	A/Centre/869/2011	CRR virus Influenza region Sud	National Institute for Medical Research
EPI_ISL_88089	EPI309920	HA	United States	2011-Feb-08	A/Kansas/06/2011	Kansas Department of Health and Environment	Centers for Disease Control and Prevention
EPI_ISL_94706	EPI331055	HA	Belarus	2011-Feb-08	A/Minsk/972/2011	Laboratory of Influenza and ILI	National Institute for Medical Research
EPI_ISL_95559	EPI334720	HA	Turkey	2011-Feb-08	A/Samsun/TR-39/2011	Refik Saydam National Public Health Agency	National Institute for Medical Research
EPI_ISL_101913	EPI349543	HA	Taiwan	2011-Feb-08	A/Taiwan/4611/2011		Other Database Import	Yang,J.R.; Huang,Y.P.; Chang,F.Y.; Hsu,L.C.; Lin,Y.C.; Su,C.H.; Chen,P.J.; Wu,H.S.; Liu,M.T.; Yang,J.-R.; Wu,H.-S.; Liu,M.-T.
EPI_ISL_90722	EPI319455	HA	Estonia	2011-Feb-08	A/Estonia/54086/2011	Health Protection Inspectorate	National Institute for Medical Research
EPI_ISL_95554	EPI334710	HA	Turkey	2011-Feb-09	A/BURDUR/TR-42/2011	Refik Saydam National Public Health Agency	National Institute for Medical Research
EPI_ISL_104433	EPI354466	HA	China	2011-Feb-09	A/Guangdong/004/2011		Other Database Import	Zhang,X.; Ni,H.; Guan,D.; Zou,L.; Zhou,J.; Hou,N.; Zhu,X.; Ke,C.
EPI_ISL_90920	EPI325569	HA	United States	2011-Feb-09	A/California/15/2011	California Department of Health Services	Centers for Disease Control and Prevention
EPI_ISL_95553	EPI334708	HA	Turkey	2011-Feb-09	A/ANKARA/TR-40/2011	Refik Saydam National Public Health Agency	National Institute for Medical Research
EPI_ISL_90418	EPI326240	HA	Sweden	2011-Mar-28	A/Stockholm/13/2011	Swedish Institute for Infectious Disease Control	National Institute for Medical Research
EPI_ISL_90736	EPI319481	HA	Greece	2011-Feb-10	A/Kavala/19/2011	National Influenza Centre for Northern Greece	National Institute for Medical Research
EPI_ISL_89927	EPI316471	HA	United States	2011-Feb-10	A/Washington/08/2011	Washington State Public Health Laboratory	Centers for Disease Control and Prevention
EPI_ISL_90752	EPI319513	HA	Spain	2011-Feb-10	A/Palencia/37/2011	Universidad de Valladolid	National Institute for Medical Research
EPI_ISL_90061	EPI316898	HA	Sweden	2011-Feb-10	A/Linkoping/2/2011		Swedish Institute for Infectious Disease Control
EPI_ISL_95654	EPI334864	HA	Japan	2011-Feb-10	A/Aichi/146/2011	Aichi Prefectural Institute of Public Health	Aichi Prefectural Institute of Public Health	Yasui,Yoshihiro; Yamashita,Teruo; Minagawa,Hiroko
EPI_ISL_94562	EPI330164	HA	China	2011-Feb-10	A/Hunan/SWLthroatswab2/2011	WHO Chinese National Influenza Center	WHO Chinese National Influenza Center	Lan,Yu;Wang,Dayan;Li,Xiyan;Huang,Weijuan;Zhao,Xiang;Chen,Yaoyao;Yang,Lei;Shu,Yuelong
EPI_ISL_115083	EPI366326	HA	Taiwan	2011-Feb-10	A/Taiwan/1010/2011	ADImmune Corporation	Centers for Disease Control and Prevention
EPI_ISL_94552	EPI330084	HA	China	2011-Feb-10	A/Beijing-Dongcheng/SWL51/2011	WHO Chinese National Influenza Center	WHO Chinese National Influenza Center	Lan,Yu;Wang,Dayan;Li,Xiyan;Huang,Weijuan;Zhao,Xiang;Chen,Yaoyao;Yang,Lei;Shu,Yuelong
EPI_ISL_91098	EPI477207	HA	China	2011-Feb-11	A/Hangzhou/A76/2011	Hangzhou Center for Disease Control and Prevention	Hangzhou Center for Disease Control and Prevention	Li,J
EPI_ISL_97446	EPI339347	HA	Russian Federation	2011-Feb-11	A/Tula/CRIE-STA/2011		Other Database Import	Yatsyshina,S.; Minenko,A.; Braslavskaya,S.; Shipulin,G.
EPI_ISL_88075	EPI309877	HA	United States	2011-Feb-12	A/Delaware/08/2011	New York State Department of Health	Centers for Disease Control and Prevention
EPI_ISL_95555	EPI334712	HA	Turkey	2011-Feb-12	A/KASTAMONU/TR-45/2011	Refik Saydam National Public Health Agency	National Institute for Medical Research
EPI_ISL_89930	EPI342470	HA	United States	2011-Feb-14	A/Wisconsin/15/2011	Wisconsin State Laboratory of Hygiene	Centers for Disease Control and Prevention
EPI_ISL_90960	EPI320161	HA	Ukraine	2011-Feb-14	A/Ukraine/168/2011	Institute of Epidemiology and Infectious Diseases AMS of Ukraine	Centers for Disease Control and Prevention
EPI_ISL_104438	EPI354471	HA	China	2011-Feb-14	A/Guangdong/015/2011		Other Database Import	Zhang,X.; Ni,H.; Guan,D.; Zou,L.; Zhou,J.; Hou,N.; Zhu,X.; Ke,C.
EPI_ISL_164489	EPI537434	HA	India	2011-Feb-14	A/Srinigar/126/2011	All India Institute of Medical Sciences	Centers for Disease Control and Prevention	Smith, Catherine B.
EPI_ISL_90421	EPI318257	HA	Sweden	2011-Feb-15	A/Stockholm/14/2011		Swedish Institute for Infectious Disease Control
EPI_ISL_94566	EPI330196	HA	China	2011-Feb-15	A/Chongqing/SWLthroatswab1/2011	WHO Chinese National Influenza Center	WHO Chinese National Influenza Center	Lan,Yu;Wang,Dayan;Li,Xiyan;Huang,Weijuan;Zhao,Xiang;Chen,Yaoyao;Yang,Lei;Shu,Yuelong
EPI_ISL_94586	EPI330356	HA	China	2011-Feb-15	A/Fujian-Gulou/SWL1103/2011	WHO Chinese National Influenza Center	WHO Chinese National Influenza Center	Lan,Yu;Wang,Dayan;Li,Xiyan;Huang,Weijuan;Zhao,Xiang;Chen,Yaoyao;Yang,Lei;Shu,Yuelong
EPI_ISL_89892	EPI316335	HA	United States	2011-Feb-15	A/California/17/2011	Naval Health Research Center	Centers for Disease Control and Prevention
EPI_ISL_90731	EPI319471	HA	Ghana	2011-Feb-16	A/Ghana/FS-11-206/2011	University of Ghana	National Institute for Medical Research
EPI_ISL_164122	EPI536073	HA	France	2011-Feb-17	A/Lorraine/1053/2011		Institut Pasteur	Barbezange, Cyril
EPI_ISL_88111	EPI310015	HA	United States	2011-Feb-18	A/Minnesota/03/2011	Minnesota Department of Health	Centers for Disease Control and Prevention
EPI_ISL_100105	EPI347091	HA	Australia	2011-Feb-18	A/Brisbane/70/2011	WHO Collaborating Centre for Reference and Research on Influenza	Centers for Disease Control and Prevention
EPI_ISL_90937	EPI310015	HA	United States	2011-Feb-18	A/Minnesota/03/2011	Minnesota Department of Health	Centers for Disease Control and Prevention
EPI_ISL_94584	EPI330340	HA	China	2011-Feb-20	A/Hunan-Yueyanglou/SWL143/2011	WHO Chinese National Influenza Center	WHO Chinese National Influenza Center	Lan,Yu;Wang,Dayan;Li,Xiyan;Huang,Weijuan;Zhao,Xiang;Chen,Yaoyao;Yang,Lei;Shu,Yuelong
EPI_ISL_94631	EPI330681	HA	China	2011-Feb-20	A/Zhejiang/SWLthroatswab4/2011	WHO Chinese National Influenza Center	WHO Chinese National Influenza Center	Lan,Yu;Wang,Dayan;Li,Xiyan;Huang,Weijuan;Zhao,Xiang;Chen,Yaoyao;Yang,Lei;Shu,Yuelong
EPI_ISL_102399	EPI351228	HA	Russian Federation	2011-Feb-20	A/Tomsk/29/2011		Other Database Import	Sobolev,I.A.; Ilyicheva,T.N.; Kurskaya,O.G.; Sousloparov,I.M.; Shestopalov,A.M.
EPI_ISL_89899	EPI316360	HA	United States	2011-Feb-20	A/Indiana/05/2011	Indiana State Department of Health Laboratories	Centers for Disease Control and Prevention
EPI_ISL_154127	EPI500766	HA	Portugal	2011-Feb-21	A/Portugal/22/2011	Hospital de Curry Cabral	INSA National Institute of Health Portugal	Correia, V.; Santos, L.A.; Giria, M.
EPI_ISL_104439	EPI354472	HA	China	2011-Feb-21	A/Guangdong/026/2011		Other Database Import	Zhang,X.; Ni,H.; Guan,D.; Zou,L.; Zhou,J.; Hou,N.; Zhu,X.; Ke,C.
EPI_ISL_90726	EPI319462	HA	Estonia	2011-Feb-21	A/Estonia/54849/2011	Health Protection Inspectorate	National Institute for Medical Research
EPI_ISL_90948	EPI320104	HA	United States	2011-Feb-21	A/NewYork/04/2011	New York State Department of Health	Centers for Disease Control and Prevention
EPI_ISL_94669	EPI330980	HA	United States	2011-Feb-21	A/California/20/2011	California Department of Health Services	Centers for Disease Control and Prevention
EPI_ISL_94567	EPI330204	HA	China	2011-Feb-21	A/Hunan/SWLthroatswab9/2011	WHO Chinese National Influenza Center	WHO Chinese National Influenza Center	Lan,Yu;Wang,Dayan;Li,Xiyan;Huang,Weijuan;Zhao,Xiang;Chen,Yaoyao;Yang,Lei;Shu,Yuelong
EPI_ISL_104447	EPI354480	HA	China	2011-Feb-21	A/Guangdong/052/2011		Other Database Import	Zhang,X.; Ni,H.; Guan,D.; Zou,L.; Zhou,J.; Hou,N.; Zhu,X.; Ke,C.
EPI_ISL_104440	EPI354473	HA	China	2011-Feb-21	A/Guangdong/029/2011		Other Database Import	Zhang,X.; Ni,H.; Guan,D.; Zou,L.; Zhou,J.; Hou,N.; Zhu,X.; Ke,C.
EPI_ISL_104448	EPI354481	HA	China	2011-Feb-22	A/Guangdong/067/2011		Other Database Import	Zhang,X.; Ni,H.; Guan,D.; Zou,L.; Zhou,J.; Hou,N.; Zhu,X.; Ke,C.
EPI_ISL_97441	EPI339328	HA	Russian Federation	2011-Feb-22	A/Joshkar-Ola/CRIE-BLP/2011		Other Database Import	Yatsyshina,S.; Minenko,A.; Braslavskaya,S.; Shipulin,G.
EPI_ISL_90935	EPI320045	HA	Mexico	2011-Feb-22	A/Mexico/1658/2011	Laboratorio de Virus Respiratorio	Centers for Disease Control and Prevention
EPI_ISL_99912	EPI346673	HA	Lithuania	2011-Feb-22	A/Klaipeda/1067/2011	Lithuanian AIDS Center Laboratory	National Institute for Medical Research
EPI_ISL_93753	EPI326220	HA	Norway	2011-Feb-22	A/Norway/924/2011	WHO National Influenza Centre	National Institute for Medical Research
EPI_ISL_90939	EPI316378	HA	United States	2011-Feb-23	A/Mississippi/07/2011	Mississippi Public Health Laboratory	Centers for Disease Control and Prevention
EPI_ISL_99925	EPI346699	HA	France	2011-Feb-23	A/Lorraine/1176/2011	CRR virus Influenza region Sud	National Institute for Medical Research
EPI_ISL_88108	EPI310005	HA	United States	2011-Feb-23	A/Michigan/02/2011	Michigan Department of Community Health	Centers for Disease Control and Prevention
EPI_ISL_115092	EPI366352	HA	United States	2011-Feb-25	A/Wisconsin/35/2011	Wisconsin State Laboratory of Hygiene	Centers for Disease Control and Prevention
EPI_ISL_115075	EPI366302	HA	United States	2011-Feb-25	A/Nebraska/13/2011	Nebraska Public Health Lab	Centers for Disease Control and Prevention
EPI_ISL_88062	EPI309812	HA	Bangladesh	2011-Feb-28	A/Bangladesh/5513/2011	Institute of Epidemiology Disease Control and Research (IEDCR) & Bangladesh National Influenza Centre (NIC)	Centers for Disease Control and Prevention
EPI_ISL_90951	EPI320129	HA	United States	2011-Feb-28	A/Pennsylvania/07/2011	Pennsylvania Department of Health	Centers for Disease Control and Prevention
EPI_ISL_104442	EPI354475	HA	China	2011-Feb-28	A/Guangdong/033/2011		Other Database Import	Zhang,X.; Ni,H.; Guan,D.; Zou,L.; Zhou,J.; Hou,N.; Zhu,X.; Ke,C.
EPI_ISL_90930	EPI320030	HA	United States	2011-Mar-01	A/Kansas/07/2011	Kansas Department of Health and Environment	Centers for Disease Control and Prevention
EPI_ISL_104445	EPI354478	HA	China	2011-Mar-01	A/Guangdong/048/2011		Other Database Import	Zhang,X.; Ni,H.; Guan,D.; Zou,L.; Zhou,J.; Hou,N.; Zhu,X.; Ke,C.
EPI_ISL_94580	EPI330308	HA	China	2011-Mar-01	A/Shanghai-Jingan/SWL1230/2011	WHO Chinese National Influenza Center	WHO Chinese National Influenza Center	Lan,Yu;Wang,Dayan;Li,Xiyan;Huang,Weijuan;Zhao,Xiang;Chen,Yaoyao;Yang,Lei;Shu,Yuelong
EPI_ISL_99919	EPI346687	HA	Cameroon	2011-Mar-01	A/Cameroon/LEID/03/11/1573/2011	Centre Pasteur du Cameroun	National Institute for Medical Research
EPI_ISL_89909	EPI342451	HA	United States	2011-Mar-01	A/NorthCarolina/08/2011	North Carolina State Laboratory of Public Health	Centers for Disease Control and Prevention
EPI_ISL_90925	EPI320017	HA	United States	2011-Mar-01	A/Hawaii/01/2011	State of Hawaii Department of Health	Centers for Disease Control and Prevention
EPI_ISL_93344	EPI324784	HA	Russian Federation	2011-Mar-01	A/Novosibirsk/01/2011		Other Database Import	Shikov,A.N.; Ternovoi,V.A.; Demina,O.K.; Sementsova,A.O.; Agafonov,A.P.
EPI_ISL_99896	EPI346641	HA	Ukraine	2011-Mar-01	A/Odessa/5197/2011	Institute of Epidemiology and Infectious Diseases AMS of Ukraine	National Institute for Medical Research
EPI_ISL_89923	EPI316457	HA	United States	2011-Mar-01	A/Texas/09/2011	Texas Childrens Hospital	Centers for Disease Control and Prevention
EPI_ISL_154128	EPI500769	HA	Portugal	2011-Mar-02	A/Portugal/28/2011	Hospital de Curry Cabral	INSA National Institute of Health Portugal	Correia, V.; Santos, L.A.; Giria, M.
EPI_ISL_97199	EPI338708	HA	Latvia	2011-Mar-02	A/Latvia/3-30730/2011	Infectology Center of Latvia	Infectology Center of Latvia
EPI_ISL_90727	EPI319464	HA	Estonia	2011-Mar-02	A/Estonia/55236/2011	Health Protection Inspectorate	National Institute for Medical Research
EPI_ISL_115091	EPI366349	HA	Vietnam	2011-Mar-02	A/Vietnam/56/2011	National Institute of Hygiene and Epidemiology	Centers for Disease Control and Prevention
EPI_ISL_94579	EPI330300	HA	China	2011-Mar-03	A/Heilongjiang-Xiangyang/SWL196/2011	WHO Chinese National Influenza Center	WHO Chinese National Influenza Center	Lan,Yu;Wang,Dayan;Li,Xiyan;Huang,Weijuan;Zhao,Xiang;Chen,Yaoyao;Yang,Lei;Shu,Yuelong
EPI_ISL_123201	EPI381837	HA	Norway	2011-Mar-03	A/Norway/1058/2011	Akershus University Hospital	Norwegian Institute of Public Health	Kilander, A.; Hungnes, O
EPI_ISL_89906	EPI316387	HA	United States	2011-Mar-03	A/NewJersey/05/2011	New Jersey Department of Health & Senior Services	Centers for Disease Control and Prevention
EPI_ISL_89919	EPI316442	HA	Tanzania United Republic of	2011-Mar-03	A/Tanzania/42/2011	National Influenza Lab	Centers for Disease Control and Prevention
EPI_ISL_123200	EPI381836	HA	Norway	2011-Mar-04	A/Norway/1059/2011	Akershus University Hospital	Norwegian Institute of Public Health	Kilander, A.; Hungnes, O
EPI_ISL_104868	EPI355206	HA	Japan	2011-Mar-04	A/Sapporo/163/2011	National Institute of Infectious Diseases (NIID)	Centers for Disease Control and Prevention
EPI_ISL_90419	EPI318250	HA	Russian Federation	2011-Mar-05	A/Saint-Petersburg/RII174/2011		WHO National Influenza Centre Russian Federation	'Komissarov,Andrey; Pisareva,Maria; Ivanov,Ian; Chestakova,Irina; Konovalova,Nadezhda; Gudkova,Tatiana; Danilenko,Daria; Grigoryeva,Valentina; Eropkin,Mikhail; Grudinin,Mikhail; Kiselev,Oleg'
EPI_ISL_95659	EPI334872	HA	Japan	2011-Mar-07	A/Aichi/189/2011	Aichi Prefectural Institute of Public Health	Aichi Prefectural Institute of Public Health	Yasui,Yoshihiro; Yamashita,Teruo; Minagawa,Hiroko
EPI_ISL_90959	EPI320158	HA	Ukraine	2011-Mar-07	A/Ukraine/130/2011	Institute of Epidemiology and Infectious Diseases AMS of Ukraine	Centers for Disease Control and Prevention
EPI_ISL_99895	EPI346639	HA	Ukraine	2011-Mar-07	A/Luhansk/5192/2011	Institute of Epidemiology and Infectious Diseases AMS of Ukraine	National Institute for Medical Research
EPI_ISL_94583	EPI330332	HA	China	2011-Mar-07	A/Guangdong-Xinxing/SWL198/2011	WHO Chinese National Influenza Center	WHO Chinese National Influenza Center	Lan,Yu;Wang,Dayan;Li,Xiyan;Huang,Weijuan;Zhao,Xiang;Chen,Yaoyao;Yang,Lei;Shu,Yuelong
EPI_ISL_90762	EPI319531	HA	Greece	2011-Mar-08	A/Thessaloniki/1376/2011	National Influenza Centre for Northern Greece	National Institute for Medical Research
EPI_ISL_90922	EPI320008	HA	United States	2011-Mar-08	A/Colorado/05/2011	Colorado Department of Health Lab	Centers for Disease Control and Prevention
EPI_ISL_90956	EPI320147	HA	United States	2011-Mar-08	A/Tennessee/02/2011	Tennessee Department of Health Laboratory-Nashville	Centers for Disease Control and Prevention
EPI_ISL_164491	EPI537437	HA	India	2011-Mar-08	A/Srinigar/234/2011	All India Institute of Medical Sciences	Centers for Disease Control and Prevention	Smith, Catherine B.
EPI_ISL_90764	EPI319535	HA	Greece	2011-Mar-08	A/Thessaloniki/1099/2011	National Influenza Centre for Northern Greece	National Institute for Medical Research
EPI_ISL_93612	EPI325582	HA	Kenya	2011-Mar-08	A/Kenya/6758/2011	CDC-Kenya	Centers for Disease Control and Prevention
EPI_ISL_99907	EPI346663	HA	Ukraine	2011-Mar-09	A/Zaporizhzhya/5200/2011	Institute of Epidemiology and Infectious Diseases AMS of Ukraine	National Institute for Medical Research
EPI_ISL_96065	EPI335813	HA	Kenya	2011-Mar-09	A/Kenya/2994/2011	CDC-Kenya	Centers for Disease Control and Prevention
EPI_ISL_90422	EPI318260	HA	Sweden	2011-Mar-09	A/Linkoping/7/2011		Swedish Institute for Infectious Disease Control
EPI_ISL_102391	EPI351213	HA	Russian Federation	2011-Mar-11	A/Novosibirsk/89d/2011		Other Database Import	Sobolev,I.A.; Ilyicheva,T.N.; Kurskaya,O.G.; Sousloparov,I.M.; Shestopalov,A.M.
EPI_ISL_94670	EPI330986	HA	United States	2011-Mar-13	A/California/21/2011	California Department of Health Services	Centers for Disease Control and Prevention
EPI_ISL_90954	EPI316435	HA	Russian Federation	2011-Mar-14	A/St.Petersburg/100/2011	Russian Academy of Medical Sciences	Centers for Disease Control and Prevention
EPI_ISL_93761	EPI326236	HA	Sweden	2011-Mar-14	A/Stockholm/12/2011	Swedish Institute for Infectious Disease Control	National Institute for Medical Research
EPI_ISL_90962	EPI320173	HA	Russian Federation	2011-Mar-14	A/Voronezh/1/2011	Russian Academy of Medical Sciences	Centers for Disease Control and Prevention
EPI_ISL_94581	EPI330316	HA	China	2011-Mar-14	A/Jilin-Chuanying/SWL1186/2011	WHO Chinese National Influenza Center	WHO Chinese National Influenza Center	Lan,Yu;Wang,Dayan;Li,Xiyan;Huang,Weijuan;Zhao,Xiang;Chen,Yaoyao;Yang,Lei;Shu,Yuelong
EPI_ISL_93762	EPI318238	HA	Sweden	2011-Feb-06	A/Stockholm/10/2011		Swedish Institute for Infectious Disease Control
EPI_ISL_90735	EPI319479	HA	Russian Federation	2011-Mar-14	A/Kaluga/1/2011	Russian Academy of Medical Sciences	National Institute for Medical Research
EPI_ISL_90786	EPI319588	HA	Russian Federation	2011-Mar-14	A/Voronezh/21/2011	WHO National Influenza Centre Russian Federation	National Institute for Medical Research
EPI_ISL_93602	EPI325548	HA	United States	2011-Mar-14	A/NewYork/07/2011	University Rochester Medical Center	Centers for Disease Control and Prevention
EPI_ISL_97444	EPI339343	HA	Russian Federation	2011-Mar-14	A/St.Petersburg/CRIE-GoVM/2011		Other Database Import	Yatsyshina,S.; Minenko,A.; Braslavskaya,S.; Shipulin,G.
EPI_ISL_164123	EPI536081	HA	France	2011-Mar-14	A/Paris/1249/2011		Institut Pasteur	Barbezange, Cyril
EPI_ISL_90801	EPI319617	HA	Ukraine	2011-Mar-14	A/Ukraine/135/2011	Institute of Epidemiology and Infectious Diseases AMS of Ukraine	National Institute for Medical Research
EPI_ISL_90583	EPI319182	HA	Australia	2011-Mar-16	A/Darwin/74/2011	Influenza Surveillance Centre for Disease Control	WHO Collaborating Centre for Reference and Research on Influenza
EPI_ISL_97201	EPI338712	HA	Latvia	2011-Mar-17	A/Latvia/3-40319/2011	Infectology Center of Latvia	Infectology Center of Latvia
EPI_ISL_97202	EPI338715	HA	Latvia	2011-Mar-17	A/Latvia/3-40477/2011	Infectology Center of Latvia	Infectology Center of Latvia
EPI_ISL_93603	EPI325551	HA	American Samoa	2011-Mar-18	A/AmericanSamoa/4520/2011	State of Hawaii Department of Health	Centers for Disease Control and Prevention
EPI_ISL_99897	EPI346643	HA	Iceland	2011-Mar-18	A/Iceland/52/2011	Landspitali - University Hospital	National Institute for Medical Research
EPI_ISL_90947	EPI320101	HA	United States	2011-Mar-20	A/NewYork/03/2011	New York State Department of Health	Centers for Disease Control and Prevention
EPI_ISL_93743	EPI326200	HA	Ukraine	2011-Mar-21	A/Ukraine/182/2011	Institute of Epidemiology and Infectious Diseases AMS of Ukraine	National Institute for Medical Research
EPI_ISL_99920	EPI346689	HA	Cameroon	2011-Mar-22	A/Cameroon/LEID/03/11/1616/2011	Centre Pasteur du Cameroun	National Institute for Medical Research
EPI_ISL_90932	EPI320036	HA	United States	2011-Mar-22	A/Louisiana/03/2011	Louisiana Department of Health and Hospitals	Centers for Disease Control and Prevention
EPI_ISL_93745	EPI326204	HA	Ukraine	2011-Mar-22	A/Ukraine/104/2011	Institute of Epidemiology and Infectious Diseases AMS of Ukraine	National Institute for Medical Research
EPI_ISL_99926	EPI346701	HA	France	2011-Mar-22	A/PaysdeLoire/1347/2011	CRR virus Influenza region Sud	National Institute for Medical Research
EPI_ISL_99924	EPI346697	HA	Iceland	2011-Mar-24	A/Iceland/59/2011	Landspitali - University Hospital	National Institute for Medical Research
EPI_ISL_99927	EPI346703	HA	Senegal	2011-Mar-25	A/Dakar/09/2011	Institut Pasteur de Dakar	National Institute for Medical Research
EPI_ISL_93763	EPI326240	HA	Sweden	2011-Mar-28	A/Stockholm/13/2011	Swedish Institute for Infectious Disease Control	National Institute for Medical Research
EPI_ISL_93764	EPI318254	HA	Sweden	2011-Feb-13	A/Malmoe/4/2011		Swedish Institute for Infectious Disease Control
EPI_ISL_90923	EPI320011	HA	Dominican Republic	2011-Mar-28	A/DominicanRepublic/5059/2011	Laboratorio de Investigacion / Centro de Educacion Medica y Amistad Dominico Japones (CEMADOJA)	Centers for Disease Control and Prevention
EPI_ISL_93746	EPI326206	HA	Hong Kong (SAR)	2011-Mar-29	A/HongKong/3934/2011	Government Virus Unit	National Institute for Medical Research
EPI_ISL_93607	EPI325563	HA	United States	2011-Mar-29	A/NewMexico/10/2011	New Mexico Department of Health	Centers for Disease Control and Prevention
EPI_ISL_94671	EPI332606	HA	United States	2011-Mar-30	A/Michigan/03/2011	Michigan Department of Community Health	Centers for Disease Control and Prevention
EPI_ISL_94632	EPI330689	HA	China	2011-Apr-01	A/Shandong-Zhifu/SWL1200/2011	WHO Chinese National Influenza Center	WHO Chinese National Influenza Center	Lan,Yu;Wang,Dayan;Li,Xiyan;Huang,Weijuan;Zhao,Xiang;Chen,Yaoyao;Yang,Lei;Shu,Yuelong
EPI_ISL_94653	EPI330857	HA	China	2011-Apr-02	A/Fujian-Xinluo/SWL1141/2011	WHO Chinese National Influenza Center	WHO Chinese National Influenza Center	Lan,Yu;Wang,Dayan;Li,Xiyan;Huang,Weijuan;Zhao,Xiang;Chen,Yaoyao;Yang,Lei;Shu,Yuelong
EPI_ISL_94629	EPI330665	HA	China	2011-Apr-02	A/Hebei-Yuhua/SWL1187/2011	WHO Chinese National Influenza Center	WHO Chinese National Influenza Center	Lan,Yu;Wang,Dayan;Li,Xiyan;Huang,Weijuan;Zhao,Xiang;Chen,Yaoyao;Yang,Lei;Shu,Yuelong
EPI_ISL_93613	EPI325585	HA	United States	2011-Apr-02	A/Connecticut/08/2011	Connecticut Department. of Public Health	Centers for Disease Control and Prevention
EPI_ISL_115090	EPI366346	HA	Vietnam	2011-Apr-04	A/Vietnam/108/2011	National Institute of Hygiene and Epidemiology	Centers for Disease Control and Prevention
EPI_ISL_90915	EPI319989	HA	United States	2011-Apr-05	A/Alaska/12/2011	Alaska State Virology Lab	Centers for Disease Control and Prevention
EPI_ISL_99917	EPI346683	HA	Senegal	2011-Apr-06	A/Dakar/11/2011	Institut Pasteur de Dakar	National Institute for Medical Research
EPI_ISL_95074	EPI332598	HA	Nigeria	2011-Apr-06	A/Nigeria/4280/2011	National Influenza Reference Laboratory	Centers for Disease Control and Prevention
[truncated: 2,219 more rows]
