# Supplementary material for: Phylogenetic characterisation of circulating, clinical influenza isolates from Bali, Indonesia: preliminary report from the BaliMEI project
Source: BMC Infect Dis. 2017 Aug 23;17:583. doi: 10.1186/s12879-017-2684-2 (PMC5568394; doi:10.1186/s12879-017-2684-2)
Supplement: Supplementary file 2 — Sequence IDs from the GISAID database. The IDs of the BaliMEI influenza sequences uploaded to the GISAID database (XLS 79 kb) [file 12879_2017_2684_MOESM2_ESM.xls]

## Sheet: Acknowledge Table
We acknowledge the authors, originating and submitting laboratories of the sequences from GISAID’s EpiFlu™ Database on which this research is based. The list is detailed below.
All submitters of data may be contacted directly via the GISAID website www.gisaid.org
Segment ID	Segment	Country	Collection date	Isolate name	Originating Lab	Submitting Lab	Authors
EPI1028027	MP	Indonesia	2012-Nov-07	A/Indonesia/1227_S76_L001/2012	Universitas Udayana	University College London	Adisasmito,W.; Budayanti,S.; Aisyah,D.; Gallo Cassarino,T.; Rudge,J.; Watson,S.; Kozlakidis,Z.; Smith,G.; Coker,R.
EPI1028028	NS	Indonesia	2012-Nov-07	A/Indonesia/1227_S76_L001/2012	Universitas Udayana	University College London	Adisasmito,W.; Budayanti,S.; Aisyah,D.; Gallo Cassarino,T.; Rudge,J.; Watson,S.; Kozlakidis,Z.; Smith,G.; Coker,R.
EPI1028025	NS	Indonesia	2012-Nov-07	A/Indonesia/1227_S76_L001/2012	Universitas Udayana	University College London	Adisasmito,W.; Budayanti,S.; Aisyah,D.; Gallo Cassarino,T.; Rudge,J.; Watson,S.; Kozlakidis,Z.; Smith,G.; Coker,R.
EPI1028009	PB1	Indonesia	2013-Jan-26	A/Indonesia/1349_S44_L001/2013	Universitas Udayana	University College London	Adisasmito,W.; Budayanti,S.; Aisyah,D.; Gallo Cassarino,T.; Rudge,J.; Watson,S.; Kozlakidis,Z.; Smith,G.; Coker,R.
EPI1028014	MP	Indonesia	2013-Jan-26	A/Indonesia/1349_S44_L001/2013	Universitas Udayana	University College London	Adisasmito,W.; Budayanti,S.; Aisyah,D.; Gallo Cassarino,T.; Rudge,J.; Watson,S.; Kozlakidis,Z.; Smith,G.; Coker,R.
EPI1028015	NP	Indonesia	2013-Jan-26	A/Indonesia/1349_S44_L001/2013	Universitas Udayana	University College London	Adisasmito,W.; Budayanti,S.; Aisyah,D.; Gallo Cassarino,T.; Rudge,J.; Watson,S.; Kozlakidis,Z.; Smith,G.; Coker,R.
EPI1028018	NA	Indonesia	2013-Jan-26	A/Indonesia/1349_S44_L001/2013	Universitas Udayana	University College London	Adisasmito,W.; Budayanti,S.; Aisyah,D.; Gallo Cassarino,T.; Rudge,J.; Watson,S.; Kozlakidis,Z.; Smith,G.; Coker,R.
EPI1028021	HA	Indonesia	2013-Jan-26	A/Indonesia/1349_S44_L001/2013	Universitas Udayana	University College London	Adisasmito,W.; Budayanti,S.; Aisyah,D.; Gallo Cassarino,T.; Rudge,J.; Watson,S.; Kozlakidis,Z.; Smith,G.; Coker,R.
EPI1028010	PA	Indonesia	2013-Jan-26	A/Indonesia/1349_S44_L001/2013	Universitas Udayana	University College London	Adisasmito,W.; Budayanti,S.; Aisyah,D.; Gallo Cassarino,T.; Rudge,J.; Watson,S.; Kozlakidis,Z.; Smith,G.; Coker,R.
EPI1028012	NS	Indonesia	2013-Jan-26	A/Indonesia/1349_S44_L001/2013	Universitas Udayana	University College London	Adisasmito,W.; Budayanti,S.; Aisyah,D.; Gallo Cassarino,T.; Rudge,J.; Watson,S.; Kozlakidis,Z.; Smith,G.; Coker,R.
EPI1028006	NS	Indonesia	2012-Nov-19	A/Indonesia/1236_S5_L001/2012	Universitas Udayana	University College London	Adisasmito,W.; Budayanti,S.; Aisyah,D.; Gallo Cassarino,T.; Rudge,J.; Watson,S.; Kozlakidis,Z.; Smith,G.; Coker,R.
EPI1028008	MP	Indonesia	2012-Nov-19	A/Indonesia/1236_S5_L001/2012	Universitas Udayana	University College London	Adisasmito,W.; Budayanti,S.; Aisyah,D.; Gallo Cassarino,T.; Rudge,J.; Watson,S.; Kozlakidis,Z.; Smith,G.; Coker,R.
EPI1028004	PB1	Indonesia	2012-Nov-19	A/Indonesia/1236_S5_L001/2012	Universitas Udayana	University College London	Adisasmito,W.; Budayanti,S.; Aisyah,D.; Gallo Cassarino,T.; Rudge,J.; Watson,S.; Kozlakidis,Z.; Smith,G.; Coker,R.
EPI1028002	MP	Indonesia	2011-Jul-22	A/Indonesia/443_S93_L001/2011	Universitas Udayana	University College London	Adisasmito,W.; Budayanti,S.; Aisyah,D.; Gallo Cassarino,T.; Rudge,J.; Watson,S.; Kozlakidis,Z.; Smith,G.; Coker,R.
EPI1027998	PB1	Indonesia	2011-Jul-22	A/Indonesia/443_S93_L001/2011	Universitas Udayana	University College London	Adisasmito,W.; Budayanti,S.; Aisyah,D.; Gallo Cassarino,T.; Rudge,J.; Watson,S.; Kozlakidis,Z.; Smith,G.; Coker,R.
EPI1028001	PB2	Indonesia	2011-Jul-22	A/Indonesia/443_S93_L001/2011	Universitas Udayana	University College London	Adisasmito,W.; Budayanti,S.; Aisyah,D.; Gallo Cassarino,T.; Rudge,J.; Watson,S.; Kozlakidis,Z.; Smith,G.; Coker,R.
EPI1027999	PA	Indonesia	2011-Jul-22	A/Indonesia/443_S93_L001/2011	Universitas Udayana	University College London	Adisasmito,W.; Budayanti,S.; Aisyah,D.; Gallo Cassarino,T.; Rudge,J.; Watson,S.; Kozlakidis,Z.; Smith,G.; Coker,R.
EPI1028000	NS	Indonesia	2011-Jul-22	A/Indonesia/443_S93_L001/2011	Universitas Udayana	University College London	Adisasmito,W.; Budayanti,S.; Aisyah,D.; Gallo Cassarino,T.; Rudge,J.; Watson,S.; Kozlakidis,Z.; Smith,G.; Coker,R.
EPI1028003	NP	Indonesia	2011-Jul-22	A/Indonesia/443_S93_L001/2011	Universitas Udayana	University College London	Adisasmito,W.; Budayanti,S.; Aisyah,D.; Gallo Cassarino,T.; Rudge,J.; Watson,S.; Kozlakidis,Z.; Smith,G.; Coker,R.
EPI1027996	MP	Indonesia	2011-Sep-26	A/Indonesia/572_S58_L001/2011	Universitas Udayana	University College London	Adisasmito,W.; Budayanti,S.; Aisyah,D.; Gallo Cassarino,T.; Rudge,J.; Watson,S.; Kozlakidis,Z.; Smith,G.; Coker,R.
EPI1027995	PB2	Indonesia	2011-Sep-26	A/Indonesia/572_S58_L001/2011	Universitas Udayana	University College London	Adisasmito,W.; Budayanti,S.; Aisyah,D.; Gallo Cassarino,T.; Rudge,J.; Watson,S.; Kozlakidis,Z.; Smith,G.; Coker,R.
EPI1027993	PA	Indonesia	2011-Sep-26	A/Indonesia/572_S58_L001/2011	Universitas Udayana	University College London	Adisasmito,W.; Budayanti,S.; Aisyah,D.; Gallo Cassarino,T.; Rudge,J.; Watson,S.; Kozlakidis,Z.; Smith,G.; Coker,R.
EPI1027994	NS	Indonesia	2011-Sep-26	A/Indonesia/572_S58_L001/2011	Universitas Udayana	University College London	Adisasmito,W.; Budayanti,S.; Aisyah,D.; Gallo Cassarino,T.; Rudge,J.; Watson,S.; Kozlakidis,Z.; Smith,G.; Coker,R.
EPI1027992	PB1	Indonesia	2011-Sep-26	A/Indonesia/572_S58_L001/2011	Universitas Udayana	University College London	Adisasmito,W.; Budayanti,S.; Aisyah,D.; Gallo Cassarino,T.; Rudge,J.; Watson,S.; Kozlakidis,Z.; Smith,G.; Coker,R.
EPI1027997	NP	Indonesia	2011-Sep-26	A/Indonesia/572_S58_L001/2011	Universitas Udayana	University College London	Adisasmito,W.; Budayanti,S.; Aisyah,D.; Gallo Cassarino,T.; Rudge,J.; Watson,S.; Kozlakidis,Z.; Smith,G.; Coker,R.
EPI1027989	PB1	Indonesia	2013-Apr-09	A/Indonesia/1441_S84_L001/2013	Universitas Udayana	University College London	Adisasmito,W.; Budayanti,S.; Aisyah,D.; Gallo Cassarino,T.; Rudge,J.; Watson,S.; Kozlakidis,Z.; Smith,G.; Coker,R.
EPI1027991	NP	Indonesia	2013-Apr-09	A/Indonesia/1441_S84_L001/2013	Universitas Udayana	University College London	Adisasmito,W.; Budayanti,S.; Aisyah,D.; Gallo Cassarino,T.; Rudge,J.; Watson,S.; Kozlakidis,Z.; Smith,G.; Coker,R.
EPI1027983	PB1	Indonesia	2013-Apr-09	A/Indonesia/1441_S84_L001/2013	Universitas Udayana	University College London	Adisasmito,W.; Budayanti,S.; Aisyah,D.; Gallo Cassarino,T.; Rudge,J.; Watson,S.; Kozlakidis,Z.; Smith,G.; Coker,R.
EPI1027985	NS	Indonesia	2013-Apr-09	A/Indonesia/1441_S84_L001/2013	Universitas Udayana	University College London	Adisasmito,W.; Budayanti,S.; Aisyah,D.; Gallo Cassarino,T.; Rudge,J.; Watson,S.; Kozlakidis,Z.; Smith,G.; Coker,R.
EPI1027987	MP	Indonesia	2013-Apr-09	A/Indonesia/1441_S84_L001/2013	Universitas Udayana	University College London	Adisasmito,W.; Budayanti,S.; Aisyah,D.; Gallo Cassarino,T.; Rudge,J.; Watson,S.; Kozlakidis,Z.; Smith,G.; Coker,R.
EPI1027988	NP	Indonesia	2013-Apr-09	A/Indonesia/1441_S84_L001/2013	Universitas Udayana	University College London	Adisasmito,W.; Budayanti,S.; Aisyah,D.; Gallo Cassarino,T.; Rudge,J.; Watson,S.; Kozlakidis,Z.; Smith,G.; Coker,R.
EPI1027127	MP	Indonesia	2012-Dec-21	A/Indonesia/1281_S78_L001/2012	Universitas Udayana	University College London	Adisasmito,W.; Budayanti,S.; Aisyah,D.; Gallo Cassarino,T.; Rudge,J.; Watson,S.; Kozlakidis,Z.; Smith,G.; Coker,R.
EPI1027977	NA	Indonesia	2012-Sep-05	A/Indonesia/1151_S40_L001/2012	Universitas Udayana	University College London	Adisasmito,W.; Budayanti,S.; Aisyah,D.; Gallo Cassarino,T.; Rudge,J.; Watson,S.; Kozlakidis,Z.; Smith,G.; Coker,R.
EPI1027975	PA	Indonesia	2012-Sep-05	A/Indonesia/1151_S40_L001/2012	Universitas Udayana	University College London	Adisasmito,W.; Budayanti,S.; Aisyah,D.; Gallo Cassarino,T.; Rudge,J.; Watson,S.; Kozlakidis,Z.; Smith,G.; Coker,R.
EPI1027978	NS	Indonesia	2012-Sep-05	A/Indonesia/1151_S40_L001/2012	Universitas Udayana	University College London	Adisasmito,W.; Budayanti,S.; Aisyah,D.; Gallo Cassarino,T.; Rudge,J.; Watson,S.; Kozlakidis,Z.; Smith,G.; Coker,R.
EPI1027979	PB2	Indonesia	2012-Sep-05	A/Indonesia/1151_S40_L001/2012	Universitas Udayana	University College London	Adisasmito,W.; Budayanti,S.; Aisyah,D.; Gallo Cassarino,T.; Rudge,J.; Watson,S.; Kozlakidis,Z.; Smith,G.; Coker,R.
EPI1027980	HA	Indonesia	2012-Sep-05	A/Indonesia/1151_S40_L001/2012	Universitas Udayana	University College London	Adisasmito,W.; Budayanti,S.; Aisyah,D.; Gallo Cassarino,T.; Rudge,J.; Watson,S.; Kozlakidis,Z.; Smith,G.; Coker,R.
EPI1027982	NP	Indonesia	2012-Sep-05	A/Indonesia/1151_S40_L001/2012	Universitas Udayana	University College London	Adisasmito,W.; Budayanti,S.; Aisyah,D.; Gallo Cassarino,T.; Rudge,J.; Watson,S.; Kozlakidis,Z.; Smith,G.; Coker,R.
EPI1027974	PB1	Indonesia	2012-Sep-05	A/Indonesia/1151_S40_L001/2012	Universitas Udayana	University College London	Adisasmito,W.; Budayanti,S.; Aisyah,D.; Gallo Cassarino,T.; Rudge,J.; Watson,S.; Kozlakidis,Z.; Smith,G.; Coker,R.
EPI1027981	MP	Indonesia	2012-Sep-05	A/Indonesia/1151_S40_L001/2012	Universitas Udayana	University College London	Adisasmito,W.; Budayanti,S.; Aisyah,D.; Gallo Cassarino,T.; Rudge,J.; Watson,S.; Kozlakidis,Z.; Smith,G.; Coker,R.
EPI1027972	MP	Indonesia	2011-Mar-02	A/Indonesia/219_S14_L001/2011	Universitas Udayana	University College London	Adisasmito,W.; Budayanti,S.; Aisyah,D.; Gallo Cassarino,T.; Rudge,J.; Watson,S.; Kozlakidis,Z.; Smith,G.; Coker,R.
EPI1027969	NA	Indonesia	2011-Mar-02	A/Indonesia/219_S14_L001/2011	Universitas Udayana	University College London	Adisasmito,W.; Budayanti,S.; Aisyah,D.; Gallo Cassarino,T.; Rudge,J.; Watson,S.; Kozlakidis,Z.; Smith,G.; Coker,R.
EPI1027970	NS	Indonesia	2011-Mar-02	A/Indonesia/219_S14_L001/2011	Universitas Udayana	University College London	Adisasmito,W.; Budayanti,S.; Aisyah,D.; Gallo Cassarino,T.; Rudge,J.; Watson,S.; Kozlakidis,Z.; Smith,G.; Coker,R.
EPI1027965	NS	Indonesia	2011-Feb-22	A/Indonesia/201_S85_L001/2011	Universitas Udayana	University College London	Adisasmito,W.; Budayanti,S.; Aisyah,D.; Gallo Cassarino,T.; Rudge,J.; Watson,S.; Kozlakidis,Z.; Smith,G.; Coker,R.
EPI1027964	NA	Indonesia	2011-Feb-22	A/Indonesia/201_S85_L001/2011	Universitas Udayana	University College London	Adisasmito,W.; Budayanti,S.; Aisyah,D.; Gallo Cassarino,T.; Rudge,J.; Watson,S.; Kozlakidis,Z.; Smith,G.; Coker,R.
EPI1027967	MP	Indonesia	2011-Feb-22	A/Indonesia/201_S85_L001/2011	Universitas Udayana	University College London	Adisasmito,W.; Budayanti,S.; Aisyah,D.; Gallo Cassarino,T.; Rudge,J.; Watson,S.; Kozlakidis,Z.; Smith,G.; Coker,R.
EPI1027960	NA	Indonesia	2011-Mar-24	A/Indonesia/235_S50_L001/2011	Universitas Udayana	University College London	Adisasmito,W.; Budayanti,S.; Aisyah,D.; Gallo Cassarino,T.; Rudge,J.; Watson,S.; Kozlakidis,Z.; Smith,G.; Coker,R.
EPI1027961	NS	Indonesia	2011-Mar-24	A/Indonesia/235_S50_L001/2011	Universitas Udayana	University College London	Adisasmito,W.; Budayanti,S.; Aisyah,D.; Gallo Cassarino,T.; Rudge,J.; Watson,S.; Kozlakidis,Z.; Smith,G.; Coker,R.
EPI1027962	HA	Indonesia	2011-Mar-24	A/Indonesia/235_S50_L001/2011	Universitas Udayana	University College London	Adisasmito,W.; Budayanti,S.; Aisyah,D.; Gallo Cassarino,T.; Rudge,J.; Watson,S.; Kozlakidis,Z.; Smith,G.; Coker,R.
EPI1027963	MP	Indonesia	2011-Mar-24	A/Indonesia/235_S50_L001/2011	Universitas Udayana	University College London	Adisasmito,W.; Budayanti,S.; Aisyah,D.; Gallo Cassarino,T.; Rudge,J.; Watson,S.; Kozlakidis,Z.; Smith,G.; Coker,R.
EPI1027958	MP	Indonesia	2011-Oct-03	A/Indonesia/596_S94_L001/2011	Universitas Udayana	University College London	Adisasmito,W.; Budayanti,S.; Aisyah,D.; Gallo Cassarino,T.; Rudge,J.; Watson,S.; Kozlakidis,Z.; Smith,G.; Coker,R.
EPI1027959	NP	Indonesia	2011-Oct-03	A/Indonesia/596_S94_L001/2011	Universitas Udayana	University College London	Adisasmito,W.; Budayanti,S.; Aisyah,D.; Gallo Cassarino,T.; Rudge,J.; Watson,S.; Kozlakidis,Z.; Smith,G.; Coker,R.
EPI1027931	PB1	Indonesia	2011-Oct-03	A/Indonesia/596_S94_L001/2011	Universitas Udayana	University College London	Adisasmito,W.; Budayanti,S.; Aisyah,D.; Gallo Cassarino,T.; Rudge,J.; Watson,S.; Kozlakidis,Z.; Smith,G.; Coker,R.
EPI1027933	NS	Indonesia	2011-Oct-03	A/Indonesia/596_S94_L001/2011	Universitas Udayana	University College London	Adisasmito,W.; Budayanti,S.; Aisyah,D.; Gallo Cassarino,T.; Rudge,J.; Watson,S.; Kozlakidis,Z.; Smith,G.; Coker,R.
EPI1027930	NP	Indonesia	2011-Oct-07	A/Indonesia/608_S59_L001/2011/2011	Universitas Udayana	University College London	Adisasmito,W.; Budayanti,S.; Aisyah,D.; Gallo Cassarino,T.; Rudge,J.; Watson,S.; Kozlakidis,Z.; Smith,G.; Coker,R.
EPI1027927	NS	Indonesia	2011-Oct-07	A/Indonesia/608_S59_L001/2011/2011	Universitas Udayana	University College London	Adisasmito,W.; Budayanti,S.; Aisyah,D.; Gallo Cassarino,T.; Rudge,J.; Watson,S.; Kozlakidis,Z.; Smith,G.; Coker,R.
EPI1027925	PB1	Indonesia	2011-Oct-07	A/Indonesia/608_S59_L001/2011/2011	Universitas Udayana	University College London	Adisasmito,W.; Budayanti,S.; Aisyah,D.; Gallo Cassarino,T.; Rudge,J.; Watson,S.; Kozlakidis,Z.; Smith,G.; Coker,R.
EPI1027929	MP	Indonesia	2011-Oct-07	A/Indonesia/608_S59_L001/2011/2011	Universitas Udayana	University College London	Adisasmito,W.; Budayanti,S.; Aisyah,D.; Gallo Cassarino,T.; Rudge,J.; Watson,S.; Kozlakidis,Z.; Smith,G.; Coker,R.
EPI1027917	PA	Indonesia	2011-Jul-22	A/Indonesia/450_S75_L001/2011	Universitas Udayana	University College London	Adisasmito,W.; Budayanti,S.; Aisyah,D.; Gallo Cassarino,T.; Rudge,J.; Watson,S.; Kozlakidis,Z.; Smith,G.; Coker,R.
EPI1027920	PB2	Indonesia	2011-Jul-22	A/Indonesia/450_S75_L001/2011	Universitas Udayana	University College London	Adisasmito,W.; Budayanti,S.; Aisyah,D.; Gallo Cassarino,T.; Rudge,J.; Watson,S.; Kozlakidis,Z.; Smith,G.; Coker,R.
EPI1027918	NA	Indonesia	2011-Jul-22	A/Indonesia/450_S75_L001/2011	Universitas Udayana	University College London	Adisasmito,W.; Budayanti,S.; Aisyah,D.; Gallo Cassarino,T.; Rudge,J.; Watson,S.; Kozlakidis,Z.; Smith,G.; Coker,R.
EPI1027922	HA	Indonesia	2011-Jul-22	A/Indonesia/450_S75_L001/2011	Universitas Udayana	University College London	Adisasmito,W.; Budayanti,S.; Aisyah,D.; Gallo Cassarino,T.; Rudge,J.; Watson,S.; Kozlakidis,Z.; Smith,G.; Coker,R.
EPI1027923	MP	Indonesia	2011-Jul-22	A/Indonesia/450_S75_L001/2011	Universitas Udayana	University College London	Adisasmito,W.; Budayanti,S.; Aisyah,D.; Gallo Cassarino,T.; Rudge,J.; Watson,S.; Kozlakidis,Z.; Smith,G.; Coker,R.
EPI1027916	PB1	Indonesia	2011-Jul-22	A/Indonesia/450_S75_L001/2011	Universitas Udayana	University College London	Adisasmito,W.; Budayanti,S.; Aisyah,D.; Gallo Cassarino,T.; Rudge,J.; Watson,S.; Kozlakidis,Z.; Smith,G.; Coker,R.
EPI1027919	NS	Indonesia	2011-Jul-22	A/Indonesia/450_S75_L001/2011	Universitas Udayana	University College London	Adisasmito,W.; Budayanti,S.; Aisyah,D.; Gallo Cassarino,T.; Rudge,J.; Watson,S.; Kozlakidis,Z.; Smith,G.; Coker,R.
EPI1027924	NP	Indonesia	2011-Jul-22	A/Indonesia/450_S75_L001/2011	Universitas Udayana	University College London	Adisasmito,W.; Budayanti,S.; Aisyah,D.; Gallo Cassarino,T.; Rudge,J.; Watson,S.; Kozlakidis,Z.; Smith,G.; Coker,R.
EPI1027910	NA	Indonesia	2012-Nov-09	A/Indonesia/1233_S88_L001/2012	Universitas Udayana	University College London	Adisasmito,W.; Budayanti,S.; Aisyah,D.; Gallo Cassarino,T.; Rudge,J.; Watson,S.; Kozlakidis,Z.; Smith,G.; Coker,R.
EPI1027912	PB2	Indonesia	2012-Nov-09	A/Indonesia/1233_S88_L001/2012	Universitas Udayana	University College London	Adisasmito,W.; Budayanti,S.; Aisyah,D.; Gallo Cassarino,T.; Rudge,J.; Watson,S.; Kozlakidis,Z.; Smith,G.; Coker,R.
EPI1027913	HA	Indonesia	2012-Nov-09	A/Indonesia/1233_S88_L001/2012	Universitas Udayana	University College London	Adisasmito,W.; Budayanti,S.; Aisyah,D.; Gallo Cassarino,T.; Rudge,J.; Watson,S.; Kozlakidis,Z.; Smith,G.; Coker,R.
EPI1027914	MP	Indonesia	2012-Nov-09	A/Indonesia/1233_S88_L001/2012	Universitas Udayana	University College London	Adisasmito,W.; Budayanti,S.; Aisyah,D.; Gallo Cassarino,T.; Rudge,J.; Watson,S.; Kozlakidis,Z.; Smith,G.; Coker,R.
EPI1027911	NS	Indonesia	2012-Nov-09	A/Indonesia/1233_S88_L001/2012	Universitas Udayana	University College London	Adisasmito,W.; Budayanti,S.; Aisyah,D.; Gallo Cassarino,T.; Rudge,J.; Watson,S.; Kozlakidis,Z.; Smith,G.; Coker,R.
EPI1027909	PA	Indonesia	2012-Nov-09	A/Indonesia/1233_S88_L001/2012	Universitas Udayana	University College London	Adisasmito,W.; Budayanti,S.; Aisyah,D.; Gallo Cassarino,T.; Rudge,J.; Watson,S.; Kozlakidis,Z.; Smith,G.; Coker,R.
EPI1027908	PB1	Indonesia	2012-Nov-09	A/Indonesia/1233_S88_L001/2012	Universitas Udayana	University College London	Adisasmito,W.; Budayanti,S.; Aisyah,D.; Gallo Cassarino,T.; Rudge,J.; Watson,S.; Kozlakidis,Z.; Smith,G.; Coker,R.
EPI1027915	NP	Indonesia	2012-Nov-09	A/Indonesia/1233_S88_L001/2012	Universitas Udayana	University College London	Adisasmito,W.; Budayanti,S.; Aisyah,D.; Gallo Cassarino,T.; Rudge,J.; Watson,S.; Kozlakidis,Z.; Smith,G.; Coker,R.
EPI1027900	PB1	Indonesia	2013-Feb-13	A/Indonesia/1366_S56_L001/2013	Universitas Udayana	University College London	Adisasmito,W.; Budayanti,S.; Aisyah,D.; Gallo Cassarino,T.; Rudge,J.; Watson,S.; Kozlakidis,Z.; Smith,G.; Coker,R.
EPI1027903	NS	Indonesia	2013-Feb-13	A/Indonesia/1366_S56_L001/2013	Universitas Udayana	University College London	Adisasmito,W.; Budayanti,S.; Aisyah,D.; Gallo Cassarino,T.; Rudge,J.; Watson,S.; Kozlakidis,Z.; Smith,G.; Coker,R.
EPI1027907	NP	Indonesia	2013-Feb-13	A/Indonesia/1366_S56_L001/2013	Universitas Udayana	University College London	Adisasmito,W.; Budayanti,S.; Aisyah,D.; Gallo Cassarino,T.; Rudge,J.; Watson,S.; Kozlakidis,Z.; Smith,G.; Coker,R.
EPI1027902	NA	Indonesia	2013-Feb-13	A/Indonesia/1366_S56_L001/2013	Universitas Udayana	University College London	Adisasmito,W.; Budayanti,S.; Aisyah,D.; Gallo Cassarino,T.; Rudge,J.; Watson,S.; Kozlakidis,Z.; Smith,G.; Coker,R.
EPI1027905	HA	Indonesia	2013-Feb-13	A/Indonesia/1366_S56_L001/2013	Universitas Udayana	University College London	Adisasmito,W.; Budayanti,S.; Aisyah,D.; Gallo Cassarino,T.; Rudge,J.; Watson,S.; Kozlakidis,Z.; Smith,G.; Coker,R.
EPI1027904	PB2	Indonesia	2013-Feb-13	A/Indonesia/1366_S56_L001/2013	Universitas Udayana	University College London	Adisasmito,W.; Budayanti,S.; Aisyah,D.; Gallo Cassarino,T.; Rudge,J.; Watson,S.; Kozlakidis,Z.; Smith,G.; Coker,R.
EPI1027906	MP	Indonesia	2013-Feb-13	A/Indonesia/1366_S56_L001/2013	Universitas Udayana	University College London	Adisasmito,W.; Budayanti,S.; Aisyah,D.; Gallo Cassarino,T.; Rudge,J.; Watson,S.; Kozlakidis,Z.; Smith,G.; Coker,R.
EPI1027901	PA	Indonesia	2013-Feb-13	A/Indonesia/1366_S56_L001/2013	Universitas Udayana	University College London	Adisasmito,W.; Budayanti,S.; Aisyah,D.; Gallo Cassarino,T.; Rudge,J.; Watson,S.; Kozlakidis,Z.; Smith,G.; Coker,R.
EPI1027898	MP	Indonesia	2011-Jul-21	A/Indonesia/440_S81_L001/2011	Universitas Udayana	University College London	Adisasmito,W.; Budayanti,S.; Aisyah,D.; Gallo Cassarino,T.; Rudge,J.; Watson,S.; Kozlakidis,Z.; Smith,G.; Coker,R.
EPI1027896	NS	Indonesia	2011-Jul-21	A/Indonesia/440_S81_L001/2011	Universitas Udayana	University College London	Adisasmito,W.; Budayanti,S.; Aisyah,D.; Gallo Cassarino,T.; Rudge,J.; Watson,S.; Kozlakidis,Z.; Smith,G.; Coker,R.
EPI1027893	PB1	Indonesia	2011-Jul-21	A/Indonesia/440_S81_L001/2011	Universitas Udayana	University College London	Adisasmito,W.; Budayanti,S.; Aisyah,D.; Gallo Cassarino,T.; Rudge,J.; Watson,S.; Kozlakidis,Z.; Smith,G.; Coker,R.
EPI1027899	NP	Indonesia	2011-Jul-21	A/Indonesia/440_S81_L001/2011	Universitas Udayana	University College London	Adisasmito,W.; Budayanti,S.; Aisyah,D.; Gallo Cassarino,T.; Rudge,J.; Watson,S.; Kozlakidis,Z.; Smith,G.; Coker,R.
EPI1027894	PA	Indonesia	2011-Jul-21	A/Indonesia/440_S81_L001/2011	Universitas Udayana	University College London	Adisasmito,W.; Budayanti,S.; Aisyah,D.; Gallo Cassarino,T.; Rudge,J.; Watson,S.; Kozlakidis,Z.; Smith,G.; Coker,R.
EPI1027887	PB1	Indonesia	2013-Jun-13	A/Indonesia/1527_S96_L001/2013	Universitas Udayana	University College London	Adisasmito,W.; Budayanti,S.; Aisyah,D.; Gallo Cassarino,T.; Rudge,J.; Watson,S.; Kozlakidis,Z.; Smith,G.; Coker,R.
EPI1027888	NA	Indonesia	2013-Jun-13	A/Indonesia/1527_S96_L001/2013	Universitas Udayana	University College London	Adisasmito,W.; Budayanti,S.; Aisyah,D.; Gallo Cassarino,T.; Rudge,J.; Watson,S.; Kozlakidis,Z.; Smith,G.; Coker,R.
EPI1027889	NS	Indonesia	2013-Jun-13	A/Indonesia/1527_S96_L001/2013	Universitas Udayana	University College London	Adisasmito,W.; Budayanti,S.; Aisyah,D.; Gallo Cassarino,T.; Rudge,J.; Watson,S.; Kozlakidis,Z.; Smith,G.; Coker,R.
EPI1027883	NS	Indonesia	2010-Nov-09	A/Indonesia/105_S3_L001/2010	Universitas Udayana	University College London	Adisasmito,W.; Budayanti,S.; Aisyah,D.; Gallo Cassarino,T.; Rudge,J.; Watson,S.; Kozlakidis,Z.; Smith,G.; Coker,R.
EPI1027884	HA	Indonesia	2010-Nov-09	A/Indonesia/105_S3_L001/2010	Universitas Udayana	University College London	Adisasmito,W.; Budayanti,S.; Aisyah,D.; Gallo Cassarino,T.; Rudge,J.; Watson,S.; Kozlakidis,Z.; Smith,G.; Coker,R.
EPI1027885	MP	Indonesia	2010-Nov-09	A/Indonesia/105_S3_L001/2010	Universitas Udayana	University College London	Adisasmito,W.; Budayanti,S.; Aisyah,D.; Gallo Cassarino,T.; Rudge,J.; Watson,S.; Kozlakidis,Z.; Smith,G.; Coker,R.
EPI1027882	NA	Indonesia	2010-Nov-09	A/Indonesia/105_S3_L001/2010	Universitas Udayana	University College London	Adisasmito,W.; Budayanti,S.; Aisyah,D.; Gallo Cassarino,T.; Rudge,J.; Watson,S.; Kozlakidis,Z.; Smith,G.; Coker,R.
EPI1027886	NP	Indonesia	2010-Nov-09	A/Indonesia/105_S3_L001/2010	Universitas Udayana	University College London	Adisasmito,W.; Budayanti,S.; Aisyah,D.; Gallo Cassarino,T.; Rudge,J.; Watson,S.; Kozlakidis,Z.; Smith,G.; Coker,R.
EPI1027876	PB1	Indonesia	2011-Sep-29	A/Indonesia/584_S82_L001/2011	Universitas Udayana	University College London	Adisasmito,W.; Budayanti,S.; Aisyah,D.; Gallo Cassarino,T.; Rudge,J.; Watson,S.; Kozlakidis,Z.; Smith,G.; Coker,R.
EPI1027881	NP	Indonesia	2011-Sep-29	A/Indonesia/584_S82_L001/2011	Universitas Udayana	University College London	Adisasmito,W.; Budayanti,S.; Aisyah,D.; Gallo Cassarino,T.; Rudge,J.; Watson,S.; Kozlakidis,Z.; Smith,G.; Coker,R.
EPI1027880	MP	Indonesia	2011-Sep-29	A/Indonesia/584_S82_L001/2011	Universitas Udayana	University College London	Adisasmito,W.; Budayanti,S.; Aisyah,D.; Gallo Cassarino,T.; Rudge,J.; Watson,S.; Kozlakidis,Z.; Smith,G.; Coker,R.
EPI1027874	NS	Indonesia	2013-Mar-16	A/Indonesia/1398_S83_L001/2013	Universitas Udayana	University College London	Adisasmito,W.; Budayanti,S.; Aisyah,D.; Gallo Cassarino,T.; Rudge,J.; Watson,S.; Kozlakidis,Z.; Smith,G.; Coker,R.
EPI1027868	NA	Indonesia	2012-Oct-27	A/Indonesia/1224_S64_L001/2012	Universitas Udayana	University College London	Adisasmito,W.; Budayanti,S.; Aisyah,D.; Gallo Cassarino,T.; Rudge,J.; Watson,S.; Kozlakidis,Z.; Smith,G.; Coker,R.
EPI1027869	NS	Indonesia	2012-Oct-27	A/Indonesia/1224_S64_L001/2012	Universitas Udayana	University College London	Adisasmito,W.; Budayanti,S.; Aisyah,D.; Gallo Cassarino,T.; Rudge,J.; Watson,S.; Kozlakidis,Z.; Smith,G.; Coker,R.
EPI1027870	PB2	Indonesia	2012-Oct-27	A/Indonesia/1224_S64_L001/2012	Universitas Udayana	University College London	Adisasmito,W.; Budayanti,S.; Aisyah,D.; Gallo Cassarino,T.; Rudge,J.; Watson,S.; Kozlakidis,Z.; Smith,G.; Coker,R.
EPI1027873	NP	Indonesia	2012-Oct-27	A/Indonesia/1224_S64_L001/2012	Universitas Udayana	University College London	Adisasmito,W.; Budayanti,S.; Aisyah,D.; Gallo Cassarino,T.; Rudge,J.; Watson,S.; Kozlakidis,Z.; Smith,G.; Coker,R.
EPI1027866	PB1	Indonesia	2012-Oct-27	A/Indonesia/1224_S64_L001/2012	Universitas Udayana	University College London	Adisasmito,W.; Budayanti,S.; Aisyah,D.; Gallo Cassarino,T.; Rudge,J.; Watson,S.; Kozlakidis,Z.; Smith,G.; Coker,R.
EPI1027867	PA	Indonesia	2012-Oct-27	A/Indonesia/1224_S64_L001/2012	Universitas Udayana	University College London	Adisasmito,W.; Budayanti,S.; Aisyah,D.; Gallo Cassarino,T.; Rudge,J.; Watson,S.; Kozlakidis,Z.; Smith,G.; Coker,R.
EPI1027871	HA	Indonesia	2012-Oct-27	A/Indonesia/1224_S64_L001/2012	Universitas Udayana	University College London	Adisasmito,W.; Budayanti,S.; Aisyah,D.; Gallo Cassarino,T.; Rudge,J.; Watson,S.; Kozlakidis,Z.; Smith,G.; Coker,R.
EPI1027872	MP	Indonesia	2012-Oct-27	A/Indonesia/1224_S64_L001/2012	Universitas Udayana	University College London	Adisasmito,W.; Budayanti,S.; Aisyah,D.; Gallo Cassarino,T.; Rudge,J.; Watson,S.; Kozlakidis,Z.; Smith,G.; Coker,R.
EPI1025369	PB1	Indonesia	2011-Apr-19	A/Indonesia/269_S51_L001/2011	Universitas Udayana	University College London	Adisasmito,W.; Budayanti,S.; Aisyah,D.; Gallo Cassarino,T.; Rudge,J.; Watson,S.; Kozlakidis,Z.; Smith,G.; Coker,R.
EPI1025370	PA	Indonesia	2011-Apr-19	A/Indonesia/269_S51_L001/2011	Universitas Udayana	University College London	Adisasmito,W.; Budayanti,S.; Aisyah,D.; Gallo Cassarino,T.; Rudge,J.; Watson,S.; Kozlakidis,Z.; Smith,G.; Coker,R.
EPI1025371	NA	Indonesia	2011-Apr-19	A/Indonesia/269_S51_L001/2011	Universitas Udayana	University College London	Adisasmito,W.; Budayanti,S.; Aisyah,D.; Gallo Cassarino,T.; Rudge,J.; Watson,S.; Kozlakidis,Z.; Smith,G.; Coker,R.
EPI1025373	PB2	Indonesia	2011-Apr-19	A/Indonesia/269_S51_L001/2011	Universitas Udayana	University College London	Adisasmito,W.; Budayanti,S.; Aisyah,D.; Gallo Cassarino,T.; Rudge,J.; Watson,S.; Kozlakidis,Z.; Smith,G.; Coker,R.
EPI1025376	NP	Indonesia	2011-Apr-19	A/Indonesia/269_S51_L001/2011	Universitas Udayana	University College London	Adisasmito,W.; Budayanti,S.; Aisyah,D.; Gallo Cassarino,T.; Rudge,J.; Watson,S.; Kozlakidis,Z.; Smith,G.; Coker,R.
EPI1025372	NS	Indonesia	2011-Apr-19	A/Indonesia/269_S51_L001/2011	Universitas Udayana	University College London	Adisasmito,W.; Budayanti,S.; Aisyah,D.; Gallo Cassarino,T.; Rudge,J.; Watson,S.; Kozlakidis,Z.; Smith,G.; Coker,R.
EPI1025375	MP	Indonesia	2011-Apr-19	A/Indonesia/269_S51_L001/2011	Universitas Udayana	University College London	Adisasmito,W.; Budayanti,S.; Aisyah,D.; Gallo Cassarino,T.; Rudge,J.; Watson,S.; Kozlakidis,Z.; Smith,G.; Coker,R.
EPI1025374	HA	Indonesia	2011-Apr-19	A/Indonesia/269_S51_L001/2011	Universitas Udayana	University College London	Adisasmito,W.; Budayanti,S.; Aisyah,D.; Gallo Cassarino,T.; Rudge,J.; Watson,S.; Kozlakidis,Z.; Smith,G.; Coker,R.
EPI1025364	PB2	Indonesia	2012-Dec-17	A/Indonesia/1277_S30_L001/2012	Universitas Udayana	University College London	Adisasmito,W.; Budayanti,S.; Aisyah,D.; Gallo Cassarino,T.; Rudge,J.; Watson,S.; Kozlakidis,Z.; Smith,G.; Coker,R.
EPI1025360	PB1	Indonesia	2012-Dec-17	A/Indonesia/1277_S30_L001/2012	Universitas Udayana	University College London	Adisasmito,W.; Budayanti,S.; Aisyah,D.; Gallo Cassarino,T.; Rudge,J.; Watson,S.; Kozlakidis,Z.; Smith,G.; Coker,R.
EPI1025366	MP	Indonesia	2012-Dec-17	A/Indonesia/1277_S30_L001/2012	Universitas Udayana	University College London	Adisasmito,W.; Budayanti,S.; Aisyah,D.; Gallo Cassarino,T.; Rudge,J.; Watson,S.; Kozlakidis,Z.; Smith,G.; Coker,R.
EPI1025367	NP	Indonesia	2012-Dec-17	A/Indonesia/1277_S30_L001/2012	Universitas Udayana	University College London	Adisasmito,W.; Budayanti,S.; Aisyah,D.; Gallo Cassarino,T.; Rudge,J.; Watson,S.; Kozlakidis,Z.; Smith,G.; Coker,R.
EPI1025365	HA	Indonesia	2012-Dec-17	A/Indonesia/1277_S30_L001/2012	Universitas Udayana	University College London	Adisasmito,W.; Budayanti,S.; Aisyah,D.; Gallo Cassarino,T.; Rudge,J.; Watson,S.; Kozlakidis,Z.; Smith,G.; Coker,R.
EPI1025361	PA	Indonesia	2012-Dec-17	A/Indonesia/1277_S30_L001/2012	Universitas Udayana	University College London	Adisasmito,W.; Budayanti,S.; Aisyah,D.; Gallo Cassarino,T.; Rudge,J.; Watson,S.; Kozlakidis,Z.; Smith,G.; Coker,R.
EPI1025362	NA	Indonesia	2012-Dec-17	A/Indonesia/1277_S30_L001/2012	Universitas Udayana	University College London	Adisasmito,W.; Budayanti,S.; Aisyah,D.; Gallo Cassarino,T.; Rudge,J.; Watson,S.; Kozlakidis,Z.; Smith,G.; Coker,R.
EPI1025363	NS	Indonesia	2012-Dec-17	A/Indonesia/1277_S30_L001/2012	Universitas Udayana	University College London	Adisasmito,W.; Budayanti,S.; Aisyah,D.; Gallo Cassarino,T.; Rudge,J.; Watson,S.; Kozlakidis,Z.; Smith,G.; Coker,R.
EPI1025356	PB2	Indonesia	2012-Dec-10	A/Indonesia/1270_S6_L001/2012	Universitas Udayana	University College London	Adisasmito,W.; Budayanti,S.; Aisyah,D.; Gallo Cassarino,T.; Rudge,J.; Watson,S.; Kozlakidis,Z.; Smith,G.; Coker,R.
EPI1025357	HA	Indonesia	2012-Dec-10	A/Indonesia/1270_S6_L001/2012	Universitas Udayana	University College London	Adisasmito,W.; Budayanti,S.; Aisyah,D.; Gallo Cassarino,T.; Rudge,J.; Watson,S.; Kozlakidis,Z.; Smith,G.; Coker,R.
EPI1025353	PA	Indonesia	2012-Dec-10	A/Indonesia/1270_S6_L001/2012	Universitas Udayana	University College London	Adisasmito,W.; Budayanti,S.; Aisyah,D.; Gallo Cassarino,T.; Rudge,J.; Watson,S.; Kozlakidis,Z.; Smith,G.; Coker,R.
EPI1025355	NS	Indonesia	2012-Dec-10	A/Indonesia/1270_S6_L001/2012	Universitas Udayana	University College London	Adisasmito,W.; Budayanti,S.; Aisyah,D.; Gallo Cassarino,T.; Rudge,J.; Watson,S.; Kozlakidis,Z.; Smith,G.; Coker,R.
EPI1025358	MP	Indonesia	2012-Dec-10	A/Indonesia/1270_S6_L001/2012	Universitas Udayana	University College London	Adisasmito,W.; Budayanti,S.; Aisyah,D.; Gallo Cassarino,T.; Rudge,J.; Watson,S.; Kozlakidis,Z.; Smith,G.; Coker,R.
EPI1025352	PB1	Indonesia	2012-Dec-10	A/Indonesia/1270_S6_L001/2012	Universitas Udayana	University College London	Adisasmito,W.; Budayanti,S.; Aisyah,D.; Gallo Cassarino,T.; Rudge,J.; Watson,S.; Kozlakidis,Z.; Smith,G.; Coker,R.
EPI1025354	NA	Indonesia	2012-Dec-10	A/Indonesia/1270_S6_L001/2012	Universitas Udayana	University College London	Adisasmito,W.; Budayanti,S.; Aisyah,D.; Gallo Cassarino,T.; Rudge,J.; Watson,S.; Kozlakidis,Z.; Smith,G.; Coker,R.
EPI1025359	NP	Indonesia	2012-Dec-10	A/Indonesia/1270_S6_L001/2012	Universitas Udayana	University College London	Adisasmito,W.; Budayanti,S.; Aisyah,D.; Gallo Cassarino,T.; Rudge,J.; Watson,S.; Kozlakidis,Z.; Smith,G.; Coker,R.
EPI1025344	PB1	Indonesia	2012-Dec-05	A/Indonesia/1269_S89_L001/2012	Universitas Udayana	University College London	Adisasmito,W.; Budayanti,S.; Aisyah,D.; Gallo Cassarino,T.; Rudge,J.; Watson,S.; Kozlakidis,Z.; Smith,G.; Coker,R.
EPI1025351	NP	Indonesia	2012-Dec-05	A/Indonesia/1269_S89_L001/2012	Universitas Udayana	University College London	Adisasmito,W.; Budayanti,S.; Aisyah,D.; Gallo Cassarino,T.; Rudge,J.; Watson,S.; Kozlakidis,Z.; Smith,G.; Coker,R.
EPI1025345	PA	Indonesia	2012-Dec-05	A/Indonesia/1269_S89_L001/2012	Universitas Udayana	University College London	Adisasmito,W.; Budayanti,S.; Aisyah,D.; Gallo Cassarino,T.; Rudge,J.; Watson,S.; Kozlakidis,Z.; Smith,G.; Coker,R.
EPI1025346	NA	Indonesia	2012-Dec-05	A/Indonesia/1269_S89_L001/2012	Universitas Udayana	University College London	Adisasmito,W.; Budayanti,S.; Aisyah,D.; Gallo Cassarino,T.; Rudge,J.; Watson,S.; Kozlakidis,Z.; Smith,G.; Coker,R.
EPI1025350	MP	Indonesia	2012-Dec-05	A/Indonesia/1269_S89_L001/2012	Universitas Udayana	University College London	Adisasmito,W.; Budayanti,S.; Aisyah,D.; Gallo Cassarino,T.; Rudge,J.; Watson,S.; Kozlakidis,Z.; Smith,G.; Coker,R.
EPI1025348	PB2	Indonesia	2012-Dec-05	A/Indonesia/1269_S89_L001/2012	Universitas Udayana	University College London	Adisasmito,W.; Budayanti,S.; Aisyah,D.; Gallo Cassarino,T.; Rudge,J.; Watson,S.; Kozlakidis,Z.; Smith,G.; Coker,R.
EPI1025347	NS	Indonesia	2012-Dec-05	A/Indonesia/1269_S89_L001/2012	Universitas Udayana	University College London	Adisasmito,W.; Budayanti,S.; Aisyah,D.; Gallo Cassarino,T.; Rudge,J.; Watson,S.; Kozlakidis,Z.; Smith,G.; Coker,R.
EPI1025349	HA	Indonesia	2012-Dec-05	A/Indonesia/1269_S89_L001/2012	Universitas Udayana	University College London	Adisasmito,W.; Budayanti,S.; Aisyah,D.; Gallo Cassarino,T.; Rudge,J.; Watson,S.; Kozlakidis,Z.; Smith,G.; Coker,R.
EPI1025337	PA	Indonesia	2012-Dec-15	A/Indonesia/1279_S66_L001/2012	Universitas Udayana	University College London	Adisasmito,W.; Budayanti,S.; Aisyah,D.; Gallo Cassarino,T.; Rudge,J.; Watson,S.; Kozlakidis,Z.; Smith,G.; Coker,R.
EPI1025339	NS	Indonesia	2012-Dec-15	A/Indonesia/1279_S66_L001/2012	Universitas Udayana	University College London	Adisasmito,W.; Budayanti,S.; Aisyah,D.; Gallo Cassarino,T.; Rudge,J.; Watson,S.; Kozlakidis,Z.; Smith,G.; Coker,R.
EPI1025343	NP	Indonesia	2012-Dec-15	A/Indonesia/1279_S66_L001/2012	Universitas Udayana	University College London	Adisasmito,W.; Budayanti,S.; Aisyah,D.; Gallo Cassarino,T.; Rudge,J.; Watson,S.; Kozlakidis,Z.; Smith,G.; Coker,R.
EPI1025342	MP	Indonesia	2012-Dec-15	A/Indonesia/1279_S66_L001/2012	Universitas Udayana	University College London	Adisasmito,W.; Budayanti,S.; Aisyah,D.; Gallo Cassarino,T.; Rudge,J.; Watson,S.; Kozlakidis,Z.; Smith,G.; Coker,R.
EPI1025336	PB1	Indonesia	2012-Dec-15	A/Indonesia/1279_S66_L001/2012	Universitas Udayana	University College London	Adisasmito,W.; Budayanti,S.; Aisyah,D.; Gallo Cassarino,T.; Rudge,J.; Watson,S.; Kozlakidis,Z.; Smith,G.; Coker,R.
EPI1025338	NA	Indonesia	2012-Dec-15	A/Indonesia/1279_S66_L001/2012	Universitas Udayana	University College London	Adisasmito,W.; Budayanti,S.; Aisyah,D.; Gallo Cassarino,T.; Rudge,J.; Watson,S.; Kozlakidis,Z.; Smith,G.; Coker,R.
EPI1025341	HA	Indonesia	2012-Dec-15	A/Indonesia/1279_S66_L001/2012	Universitas Udayana	University College London	Adisasmito,W.; Budayanti,S.; Aisyah,D.; Gallo Cassarino,T.; Rudge,J.; Watson,S.; Kozlakidis,Z.; Smith,G.; Coker,R.
EPI1025340	PB2	Indonesia	2012-Dec-15	A/Indonesia/1279_S66_L001/2012	Universitas Udayana	University College London	Adisasmito,W.; Budayanti,S.; Aisyah,D.; Gallo Cassarino,T.; Rudge,J.; Watson,S.; Kozlakidis,Z.; Smith,G.; Coker,R.
EPI1025327	NA	Indonesia	2013-Feb-15	A/Indonesia/1370_S68_L001/2013	Universitas Udayana	University College London	Adisasmito,W.; Budayanti,S.; Aisyah,D.; Gallo Cassarino,T.; Rudge,J.; Watson,S.; Kozlakidis,Z.; Smith,G.; Coker,R.
EPI1025333	PB1	Indonesia	2013-Feb-15	A/Indonesia/1370_S68_L001/2013	Universitas Udayana	University College London	Adisasmito,W.; Budayanti,S.; Aisyah,D.; Gallo Cassarino,T.; Rudge,J.; Watson,S.; Kozlakidis,Z.; Smith,G.; Coker,R.
EPI1025332	NP	Indonesia	2013-Feb-15	A/Indonesia/1370_S68_L001/2013	Universitas Udayana	University College London	Adisasmito,W.; Budayanti,S.; Aisyah,D.; Gallo Cassarino,T.; Rudge,J.; Watson,S.; Kozlakidis,Z.; Smith,G.; Coker,R.
EPI1025331	MP	Indonesia	2013-Feb-15	A/Indonesia/1370_S68_L001/2013	Universitas Udayana	University College London	Adisasmito,W.; Budayanti,S.; Aisyah,D.; Gallo Cassarino,T.; Rudge,J.; Watson,S.; Kozlakidis,Z.; Smith,G.; Coker,R.
EPI1025334	NA	Indonesia	2013-Feb-15	A/Indonesia/1370_S68_L001/2013	Universitas Udayana	University College London	Adisasmito,W.; Budayanti,S.; Aisyah,D.; Gallo Cassarino,T.; Rudge,J.; Watson,S.; Kozlakidis,Z.; Smith,G.; Coker,R.
EPI1025325	MP	Indonesia	2012-Nov-20	A/Indonesia/1239_S17_L001/2012	Universitas Udayana	University College London	Adisasmito,W.; Budayanti,S.; Aisyah,D.; Gallo Cassarino,T.; Rudge,J.; Watson,S.; Kozlakidis,Z.; Smith,G.; Coker,R.
EPI1025321	NA	Indonesia	2012-Nov-20	A/Indonesia/1239_S17_L001/2012	Universitas Udayana	University College London	Adisasmito,W.; Budayanti,S.; Aisyah,D.; Gallo Cassarino,T.; Rudge,J.; Watson,S.; Kozlakidis,Z.; Smith,G.; Coker,R.
EPI1025320	PA	Indonesia	2012-Nov-20	A/Indonesia/1239_S17_L001/2012	Universitas Udayana	University College London	Adisasmito,W.; Budayanti,S.; Aisyah,D.; Gallo Cassarino,T.; Rudge,J.; Watson,S.; Kozlakidis,Z.; Smith,G.; Coker,R.
EPI1025322	NS	Indonesia	2012-Nov-20	A/Indonesia/1239_S17_L001/2012	Universitas Udayana	University College London	Adisasmito,W.; Budayanti,S.; Aisyah,D.; Gallo Cassarino,T.; Rudge,J.; Watson,S.; Kozlakidis,Z.; Smith,G.; Coker,R.
EPI1025324	HA	Indonesia	2012-Nov-20	A/Indonesia/1239_S17_L001/2012	Universitas Udayana	University College London	Adisasmito,W.; Budayanti,S.; Aisyah,D.; Gallo Cassarino,T.; Rudge,J.; Watson,S.; Kozlakidis,Z.; Smith,G.; Coker,R.
EPI1025323	PB2	Indonesia	2012-Nov-20	A/Indonesia/1239_S17_L001/2012	Universitas Udayana	University College London	Adisasmito,W.; Budayanti,S.; Aisyah,D.; Gallo Cassarino,T.; Rudge,J.; Watson,S.; Kozlakidis,Z.; Smith,G.; Coker,R.
EPI1025319	PB1	Indonesia	2012-Nov-20	A/Indonesia/1239_S17_L001/2012	Universitas Udayana	University College London	Adisasmito,W.; Budayanti,S.; Aisyah,D.; Gallo Cassarino,T.; Rudge,J.; Watson,S.; Kozlakidis,Z.; Smith,G.; Coker,R.
EPI1025326	NP	Indonesia	2012-Nov-20	A/Indonesia/1239_S17_L001/2012	Universitas Udayana	University College London	Adisasmito,W.; Budayanti,S.; Aisyah,D.; Gallo Cassarino,T.; Rudge,J.; Watson,S.; Kozlakidis,Z.; Smith,G.; Coker,R.
EPI1025313	PB1	Indonesia	2011-Feb-26	A/Indonesia/212_S2_L001/2011	Universitas Udayana	University College London	Adisasmito,W.; Budayanti,S.; Aisyah,D.; Gallo Cassarino,T.; Rudge,J.; Watson,S.; Kozlakidis,Z.; Smith,G.; Coker,R.
EPI1025317	MP	Indonesia	2011-Feb-26	A/Indonesia/212_S2_L001/2011	Universitas Udayana	University College London	Adisasmito,W.; Budayanti,S.; Aisyah,D.; Gallo Cassarino,T.; Rudge,J.; Watson,S.; Kozlakidis,Z.; Smith,G.; Coker,R.
EPI1025314	NA	Indonesia	2011-Feb-26	A/Indonesia/212_S2_L001/2011	Universitas Udayana	University College London	Adisasmito,W.; Budayanti,S.; Aisyah,D.; Gallo Cassarino,T.; Rudge,J.; Watson,S.; Kozlakidis,Z.; Smith,G.; Coker,R.
EPI1025315	NS	Indonesia	2011-Feb-26	A/Indonesia/212_S2_L001/2011	Universitas Udayana	University College London	Adisasmito,W.; Budayanti,S.; Aisyah,D.; Gallo Cassarino,T.; Rudge,J.; Watson,S.; Kozlakidis,Z.; Smith,G.; Coker,R.
EPI1025310	NS	Indonesia	2012-Aug-23	A/Indonesia/1140_S52_L001/2012	Universitas Udayana	University College London	Adisasmito,W.; Budayanti,S.; Aisyah,D.; Gallo Cassarino,T.; Rudge,J.; Watson,S.; Kozlakidis,Z.; Smith,G.; Coker,R.
EPI1025311	MP	Indonesia	2012-Aug-23	A/Indonesia/1140_S52_L001/2012	Universitas Udayana	University College London	Adisasmito,W.; Budayanti,S.; Aisyah,D.; Gallo Cassarino,T.; Rudge,J.; Watson,S.; Kozlakidis,Z.; Smith,G.; Coker,R.
EPI1025307	NS	Indonesia	2011-Jan-08	A/Indonesia/176_S61_L001/2011	Universitas Udayana	University College London	Adisasmito,W.; Budayanti,S.; Aisyah,D.; Gallo Cassarino,T.; Rudge,J.; Watson,S.; Kozlakidis,Z.; Smith,G.; Coker,R.
EPI1025299	PB1	Indonesia	2011-Oct-04	A/Indonesia/599_S11_L001/2011	Universitas Udayana	University College London	Adisasmito,W.; Budayanti,S.; Aisyah,D.; Gallo Cassarino,T.; Rudge,J.; Watson,S.; Kozlakidis,Z.; Smith,G.; Coker,R.
EPI1025305	MP	Indonesia	2011-Oct-04	A/Indonesia/599_S11_L001/2011	Universitas Udayana	University College London	Adisasmito,W.; Budayanti,S.; Aisyah,D.; Gallo Cassarino,T.; Rudge,J.; Watson,S.; Kozlakidis,Z.; Smith,G.; Coker,R.
EPI1025303	NS	Indonesia	2011-Oct-04	A/Indonesia/599_S11_L001/2011	Universitas Udayana	University College London	Adisasmito,W.; Budayanti,S.; Aisyah,D.; Gallo Cassarino,T.; Rudge,J.; Watson,S.; Kozlakidis,Z.; Smith,G.; Coker,R.
EPI1025306	NP	Indonesia	2011-Oct-04	A/Indonesia/599_S11_L001/2011	Universitas Udayana	University College London	Adisasmito,W.; Budayanti,S.; Aisyah,D.; Gallo Cassarino,T.; Rudge,J.; Watson,S.; Kozlakidis,Z.; Smith,G.; Coker,R.
EPI1025297	MP	Indonesia	2011-Jan-24	A/Indonesia/185_S73_L001/2011	Universitas Udayana	University College London	Adisasmito,W.; Budayanti,S.; Aisyah,D.; Gallo Cassarino,T.; Rudge,J.; Watson,S.; Kozlakidis,Z.; Smith,G.; Coker,R.
EPI1025293	NA	Indonesia	2011-Jan-24	A/Indonesia/185_S73_L001/2011	Universitas Udayana	University College London	Adisasmito,W.; Budayanti,S.; Aisyah,D.; Gallo Cassarino,T.; Rudge,J.; Watson,S.; Kozlakidis,Z.; Smith,G.; Coker,R.
EPI1025296	HA	Indonesia	2011-Jan-24	A/Indonesia/185_S73_L001/2011	Universitas Udayana	University College London	Adisasmito,W.; Budayanti,S.; Aisyah,D.; Gallo Cassarino,T.; Rudge,J.; Watson,S.; Kozlakidis,Z.; Smith,G.; Coker,R.
EPI1025298	NP	Indonesia	2011-Jan-24	A/Indonesia/185_S73_L001/2011	Universitas Udayana	University College London	Adisasmito,W.; Budayanti,S.; Aisyah,D.; Gallo Cassarino,T.; Rudge,J.; Watson,S.; Kozlakidis,Z.; Smith,G.; Coker,R.
EPI1025294	NS	Indonesia	2011-Jan-24	A/Indonesia/185_S73_L001/2011	Universitas Udayana	University College London	Adisasmito,W.; Budayanti,S.; Aisyah,D.; Gallo Cassarino,T.; Rudge,J.; Watson,S.; Kozlakidis,Z.; Smith,G.; Coker,R.
EPI1025289	PB2	Indonesia	2012-Nov-20	A/Indonesia/1247_S41_L001/2012	Universitas Udayana	University College London	Adisasmito,W.; Budayanti,S.; Aisyah,D.; Gallo Cassarino,T.; Rudge,J.; Watson,S.; Kozlakidis,Z.; Smith,G.; Coker,R.
EPI1025284	PB1	Indonesia	2012-Nov-20	A/Indonesia/1247_S41_L001/2012	Universitas Udayana	University College London	Adisasmito,W.; Budayanti,S.; Aisyah,D.; Gallo Cassarino,T.; Rudge,J.; Watson,S.; Kozlakidis,Z.; Smith,G.; Coker,R.
EPI1025285	PA	Indonesia	2012-Nov-20	A/Indonesia/1247_S41_L001/2012	Universitas Udayana	University College London	Adisasmito,W.; Budayanti,S.; Aisyah,D.; Gallo Cassarino,T.; Rudge,J.; Watson,S.; Kozlakidis,Z.; Smith,G.; Coker,R.
EPI1025288	NS	Indonesia	2012-Nov-20	A/Indonesia/1247_S41_L001/2012	Universitas Udayana	University College London	Adisasmito,W.; Budayanti,S.; Aisyah,D.; Gallo Cassarino,T.; Rudge,J.; Watson,S.; Kozlakidis,Z.; Smith,G.; Coker,R.
EPI1025292	NP	Indonesia	2012-Nov-20	A/Indonesia/1247_S41_L001/2012	Universitas Udayana	University College London	Adisasmito,W.; Budayanti,S.; Aisyah,D.; Gallo Cassarino,T.; Rudge,J.; Watson,S.; Kozlakidis,Z.; Smith,G.; Coker,R.
EPI1025290	HA	Indonesia	2012-Nov-20	A/Indonesia/1247_S41_L001/2012	Universitas Udayana	University College London	Adisasmito,W.; Budayanti,S.; Aisyah,D.; Gallo Cassarino,T.; Rudge,J.; Watson,S.; Kozlakidis,Z.; Smith,G.; Coker,R.
EPI1025291	MP	Indonesia	2012-Nov-20	A/Indonesia/1247_S41_L001/2012	Universitas Udayana	University College London	Adisasmito,W.; Budayanti,S.; Aisyah,D.; Gallo Cassarino,T.; Rudge,J.; Watson,S.; Kozlakidis,Z.; Smith,G.; Coker,R.
EPI1025286	NA	Indonesia	2012-Nov-20	A/Indonesia/1247_S41_L001/2012	Universitas Udayana	University College London	Adisasmito,W.; Budayanti,S.; Aisyah,D.; Gallo Cassarino,T.; Rudge,J.; Watson,S.; Kozlakidis,Z.; Smith,G.; Coker,R.
EPI1025274	NA	Indonesia	2011-Mar-24	A/Indonesia/236_S62_L001/2011	Universitas Udayana	University College London	Adisasmito,W.; Budayanti,S.; Aisyah,D.; Gallo Cassarino,T.; Rudge,J.; Watson,S.; Kozlakidis,Z.; Smith,G.; Coker,R.
EPI1025275	NS	Indonesia	2011-Mar-24	A/Indonesia/236_S62_L001/2011	Universitas Udayana	University College London	Adisasmito,W.; Budayanti,S.; Aisyah,D.; Gallo Cassarino,T.; Rudge,J.; Watson,S.; Kozlakidis,Z.; Smith,G.; Coker,R.
EPI1025273	PA	Indonesia	2011-Mar-24	A/Indonesia/236_S62_L001/2011	Universitas Udayana	University College London	Adisasmito,W.; Budayanti,S.; Aisyah,D.; Gallo Cassarino,T.; Rudge,J.; Watson,S.; Kozlakidis,Z.; Smith,G.; Coker,R.
EPI1025278	PB2	Indonesia	2011-Mar-24	A/Indonesia/236_S62_L001/2011	Universitas Udayana	University College London	Adisasmito,W.; Budayanti,S.; Aisyah,D.; Gallo Cassarino,T.; Rudge,J.; Watson,S.; Kozlakidis,Z.; Smith,G.; Coker,R.
EPI1025280	MP	Indonesia	2011-Mar-24	A/Indonesia/236_S62_L001/2011	Universitas Udayana	University College London	Adisasmito,W.; Budayanti,S.; Aisyah,D.; Gallo Cassarino,T.; Rudge,J.; Watson,S.; Kozlakidis,Z.; Smith,G.; Coker,R.
EPI1025279	HA	Indonesia	2011-Mar-24	A/Indonesia/236_S62_L001/2011	Universitas Udayana	University College London	Adisasmito,W.; Budayanti,S.; Aisyah,D.; Gallo Cassarino,T.; Rudge,J.; Watson,S.; Kozlakidis,Z.; Smith,G.; Coker,R.
EPI1025281	NP	Indonesia	2011-Mar-24	A/Indonesia/236_S62_L001/2011	Universitas Udayana	University College London	Adisasmito,W.; Budayanti,S.; Aisyah,D.; Gallo Cassarino,T.; Rudge,J.; Watson,S.; Kozlakidis,Z.; Smith,G.; Coker,R.
EPI1025267	PA	Indonesia	2011-Oct-11	A/Indonesia/615_S71_L001/2011	Universitas Udayana	University College London	Adisasmito,W.; Budayanti,S.; Aisyah,D.; Gallo Cassarino,T.; Rudge,J.; Watson,S.; Kozlakidis,Z.; Smith,G.; Coker,R.
EPI1025268	NS	Indonesia	2011-Oct-11	A/Indonesia/615_S71_L001/2011	Universitas Udayana	University College London	Adisasmito,W.; Budayanti,S.; Aisyah,D.; Gallo Cassarino,T.; Rudge,J.; Watson,S.; Kozlakidis,Z.; Smith,G.; Coker,R.
EPI1025269	PB2	Indonesia	2011-Oct-11	A/Indonesia/615_S71_L001/2011	Universitas Udayana	University College London	Adisasmito,W.; Budayanti,S.; Aisyah,D.; Gallo Cassarino,T.; Rudge,J.; Watson,S.; Kozlakidis,Z.; Smith,G.; Coker,R.
EPI1025266	PB1	Indonesia	2011-Oct-11	A/Indonesia/615_S71_L001/2011	Universitas Udayana	University College London	Adisasmito,W.; Budayanti,S.; Aisyah,D.; Gallo Cassarino,T.; Rudge,J.; Watson,S.; Kozlakidis,Z.; Smith,G.; Coker,R.
EPI1025270	MP	Indonesia	2011-Oct-11	A/Indonesia/615_S71_L001/2011	Universitas Udayana	University College London	Adisasmito,W.; Budayanti,S.; Aisyah,D.; Gallo Cassarino,T.; Rudge,J.; Watson,S.; Kozlakidis,Z.; Smith,G.; Coker,R.
EPI1025271	NP	Indonesia	2011-Oct-11	A/Indonesia/615_S71_L001/2011	Universitas Udayana	University College London	Adisasmito,W.; Budayanti,S.; Aisyah,D.; Gallo Cassarino,T.; Rudge,J.; Watson,S.; Kozlakidis,Z.; Smith,G.; Coker,R.
EPI1025265	NP	Indonesia	2013-Mar-21	A/Indonesia/1412_S48_L001/2013	Universitas Udayana	University College London	Adisasmito,W.; Budayanti,S.; Aisyah,D.; Gallo Cassarino,T.; Rudge,J.; Watson,S.; Kozlakidis,Z.; Smith,G.; Coker,R.
EPI1025264	MP	Indonesia	2013-Mar-21	A/Indonesia/1412_S48_L001/2013	Universitas Udayana	University College London	Adisasmito,W.; Budayanti,S.; Aisyah,D.; Gallo Cassarino,T.; Rudge,J.; Watson,S.; Kozlakidis,Z.; Smith,G.; Coker,R.
EPI1025263	NS	Indonesia	2013-Mar-21	A/Indonesia/1412_S48_L001/2013	Universitas Udayana	University College London	Adisasmito,W.; Budayanti,S.; Aisyah,D.; Gallo Cassarino,T.; Rudge,J.; Watson,S.; Kozlakidis,Z.; Smith,G.; Coker,R.
EPI1025258	PB2	Indonesia	2011-Mar-09	A/Indonesia/221_S38_L001/2011	Universitas Udayana	University College London	Adisasmito,W.; Budayanti,S.; Aisyah,D.; Gallo Cassarino,T.; Rudge,J.; Watson,S.; Kozlakidis,Z.; Smith,G.; Coker,R.
EPI1025256	NA	Indonesia	2011-Mar-09	A/Indonesia/221_S38_L001/2011	Universitas Udayana	University College London	Adisasmito,W.; Budayanti,S.; Aisyah,D.; Gallo Cassarino,T.; Rudge,J.; Watson,S.; Kozlakidis,Z.; Smith,G.; Coker,R.
EPI1025259	HA	Indonesia	2011-Mar-09	A/Indonesia/221_S38_L001/2011	Universitas Udayana	University College London	Adisasmito,W.; Budayanti,S.; Aisyah,D.; Gallo Cassarino,T.; Rudge,J.; Watson,S.; Kozlakidis,Z.; Smith,G.; Coker,R.
EPI1025261	NP	Indonesia	2011-Mar-09	A/Indonesia/221_S38_L001/2011	Universitas Udayana	University College London	Adisasmito,W.; Budayanti,S.; Aisyah,D.; Gallo Cassarino,T.; Rudge,J.; Watson,S.; Kozlakidis,Z.; Smith,G.; Coker,R.
EPI1025260	MP	Indonesia	2011-Mar-09	A/Indonesia/221_S38_L001/2011	Universitas Udayana	University College London	Adisasmito,W.; Budayanti,S.; Aisyah,D.; Gallo Cassarino,T.; Rudge,J.; Watson,S.; Kozlakidis,Z.; Smith,G.; Coker,R.
EPI1025257	NS	Indonesia	2011-Mar-09	A/Indonesia/221_S38_L001/2011	Universitas Udayana	University College London	Adisasmito,W.; Budayanti,S.; Aisyah,D.; Gallo Cassarino,T.; Rudge,J.; Watson,S.; Kozlakidis,Z.; Smith,G.; Coker,R.
EPI1025250	NA	Indonesia	2011-Apr-28	A/Indonesia/275_S63_L001/2011	Universitas Udayana	University College London	Adisasmito,W.; Budayanti,S.; Aisyah,D.; Gallo Cassarino,T.; Rudge,J.; Watson,S.; Kozlakidis,Z.; Smith,G.; Coker,R.
EPI1025255	NP	Indonesia	2011-Apr-28	A/Indonesia/275_S63_L001/2011	Universitas Udayana	University College London	Adisasmito,W.; Budayanti,S.; Aisyah,D.; Gallo Cassarino,T.; Rudge,J.; Watson,S.; Kozlakidis,Z.; Smith,G.; Coker,R.
EPI1025251	NS	Indonesia	2011-Apr-28	A/Indonesia/275_S63_L001/2011	Universitas Udayana	University College London	Adisasmito,W.; Budayanti,S.; Aisyah,D.; Gallo Cassarino,T.; Rudge,J.; Watson,S.; Kozlakidis,Z.; Smith,G.; Coker,R.
EPI1025252	PB2	Indonesia	2011-Apr-28	A/Indonesia/275_S63_L001/2011	Universitas Udayana	University College London	Adisasmito,W.; Budayanti,S.; Aisyah,D.; Gallo Cassarino,T.; Rudge,J.; Watson,S.; Kozlakidis,Z.; Smith,G.; Coker,R.
EPI1025254	MP	Indonesia	2011-Apr-28	A/Indonesia/275_S63_L001/2011	Universitas Udayana	University College London	Adisasmito,W.; Budayanti,S.; Aisyah,D.; Gallo Cassarino,T.; Rudge,J.; Watson,S.; Kozlakidis,Z.; Smith,G.; Coker,R.
EPI1025249	PB1	Indonesia	2011-Apr-28	A/Indonesia/275_S63_L001/2011	Universitas Udayana	University College London	Adisasmito,W.; Budayanti,S.; Aisyah,D.; Gallo Cassarino,T.; Rudge,J.; Watson,S.; Kozlakidis,Z.; Smith,G.; Coker,R.
EPI1025253	HA	Indonesia	2011-Apr-28	A/Indonesia/275_S63_L001/2011	Universitas Udayana	University College London	Adisasmito,W.; Budayanti,S.; Aisyah,D.; Gallo Cassarino,T.; Rudge,J.; Watson,S.; Kozlakidis,Z.; Smith,G.; Coker,R.
EPI1025244	NS	Indonesia	2012-Nov-29	A/Indonesia/1257_S53_L001/2012	Universitas Udayana	University College London	Adisasmito,W.; Budayanti,S.; Aisyah,D.; Gallo Cassarino,T.; Rudge,J.; Watson,S.; Kozlakidis,Z.; Smith,G.; Coker,R
EPI1025237	PB1	Indonesia	2012-Nov-29	A/Indonesia/1257_S53_L001/2012	Universitas Udayana	University College London	Adisasmito,W.; Budayanti,S.; Aisyah,D.; Gallo Cassarino,T.; Rudge,J.; Watson,S.; Kozlakidis,Z.; Smith,G.; Coker,R
EPI1025248	NP	Indonesia	2012-Nov-29	A/Indonesia/1257_S53_L001/2012	Universitas Udayana	University College London	Adisasmito,W.; Budayanti,S.; Aisyah,D.; Gallo Cassarino,T.; Rudge,J.; Watson,S.; Kozlakidis,Z.; Smith,G.; Coker,R
EPI1025243	NA	Indonesia	2012-Nov-29	A/Indonesia/1257_S53_L001/2012	Universitas Udayana	University College London	Adisasmito,W.; Budayanti,S.; Aisyah,D.; Gallo Cassarino,T.; Rudge,J.; Watson,S.; Kozlakidis,Z.; Smith,G.; Coker,R
EPI1025247	MP	Indonesia	2012-Nov-29	A/Indonesia/1257_S53_L001/2012	Universitas Udayana	University College London	Adisasmito,W.; Budayanti,S.; Aisyah,D.; Gallo Cassarino,T.; Rudge,J.; Watson,S.; Kozlakidis,Z.; Smith,G.; Coker,R
EPI1025169	MP	Indonesia	2010-Dec-23	A/Indonesia/220_S26_L001/2011	Universitas Udayana	University College London	Adisasmito,W.; Budayanti,S.; Aisyah,D.; Gallo Cassarino,T.; Rudge,J.; Watson,S.; Kozlakidis,Z.; Smith,G.; Coker,R.
EPI1024898	PB1	Indonesia	2010-Dec-23	A/Indonesia/149_S25_L001/2010	Universitas Udayana	University College London	Adisasmito,W.; Budayanti,S.; Aisyah,D.; Gallo Cassarino,T.; Rudge,J.; Watson,S.; Kozlakidis,Z.; Smith,G.; Coker,R.
EPI1024899	PA	Indonesia	2010-Dec-23	A/Indonesia/149_S25_L001/2010	Universitas Udayana	University College London	Adisasmito,W.; Budayanti,S.; Aisyah,D.; Gallo Cassarino,T.; Rudge,J.; Watson,S.; Kozlakidis,Z.; Smith,G.; Coker,R.
EPI1024903	HA	Indonesia	2010-Dec-23	A/Indonesia/149_S25_L001/2010	Universitas Udayana	University College London	Adisasmito,W.; Budayanti,S.; Aisyah,D.; Gallo Cassarino,T.; Rudge,J.; Watson,S.; Kozlakidis,Z.; Smith,G.; Coker,R.
EPI1024901	NS	Indonesia	2010-Dec-23	A/Indonesia/149_S25_L001/2010	Universitas Udayana	University College London	Adisasmito,W.; Budayanti,S.; Aisyah,D.; Gallo Cassarino,T.; Rudge,J.; Watson,S.; Kozlakidis,Z.; Smith,G.; Coker,R.
EPI1024904	MP	Indonesia	2010-Dec-23	A/Indonesia/149_S25_L001/2010	Universitas Udayana	University College London	Adisasmito,W.; Budayanti,S.; Aisyah,D.; Gallo Cassarino,T.; Rudge,J.; Watson,S.; Kozlakidis,Z.; Smith,G.; Coker,R.
EPI1024900	NA	Indonesia	2010-Dec-23	A/Indonesia/149_S25_L001/2010	Universitas Udayana	University College London	Adisasmito,W.; Budayanti,S.; Aisyah,D.; Gallo Cassarino,T.; Rudge,J.; Watson,S.; Kozlakidis,Z.; Smith,G.; Coker,R.
EPI1024902	PB2	Indonesia	2010-Dec-23	A/Indonesia/149_S25_L001/2010	Universitas Udayana	University College London	Adisasmito,W.; Budayanti,S.; Aisyah,D.; Gallo Cassarino,T.; Rudge,J.; Watson,S.; Kozlakidis,Z.; Smith,G.; Coker,R.
EPI1024905	NP	Indonesia	2010-Dec-23	A/Indonesia/149_S25_L001/2010	Universitas Udayana	University College London	Adisasmito,W.; Budayanti,S.; Aisyah,D.; Gallo Cassarino,T.; Rudge,J.; Watson,S.; Kozlakidis,Z.; Smith,G.; Coker,R.
EPI1024894	NS	Indonesia	2011-Sep-22	A/Indonesia/556_S22_L001/2011	Universitas Udayana	University College London	Adisasmito,W.; Budayanti,S.; Aisyah,D.; Gallo Cassarino,T.; Rudge,J.; Watson,S.; Kozlakidis,Z.; Smith,G.; Coker,R.
EPI1024896	MP	Indonesia	2011-Sep-22	A/Indonesia/556_S22_L001/2011	Universitas Udayana	University College London	Adisasmito,W.; Budayanti,S.; Aisyah,D.; Gallo Cassarino,T.; Rudge,J.; Watson,S.; Kozlakidis,Z.; Smith,G.; Coker,R.
EPI1024892	PB1	Indonesia	2011-Sep-22	A/Indonesia/556_S22_L001/2011	Universitas Udayana	University College London	Adisasmito,W.; Budayanti,S.; Aisyah,D.; Gallo Cassarino,T.; Rudge,J.; Watson,S.; Kozlakidis,Z.; Smith,G.; Coker,R.
EPI1024897	NP	Indonesia	2011-Sep-22	A/Indonesia/556_S22_L001/2011	Universitas Udayana	University College London	Adisasmito,W.; Budayanti,S.; Aisyah,D.; Gallo Cassarino,T.; Rudge,J.; Watson,S.; Kozlakidis,Z.; Smith,G.; Coker,R.
EPI1024891	NP	Indonesia	2011-Mar-31	A/Indonesia/246_S42_L001/2011	Universitas Udayana	University College London	Adisasmito,W.; Budayanti,S.; Aisyah,D.; Gallo Cassarino,T.; Rudge,J.; Watson,S.; Kozlakidis,Z.; Smith,G.; Coker,R.
EPI1024890	NA	Indonesia	2011-Mar-31	A/Indonesia/246_S42_L001/2011	Universitas Udayana	University College London	Adisasmito,W.; Budayanti,S.; Aisyah,D.; Gallo Cassarino,T.; Rudge,J.; Watson,S.; Kozlakidis,Z.; Smith,G.; Coker,R.
EPI1024886	NS	Indonesia	2011-May-18	A/Indonesia/306_S57_L001/2011	Universitas Udayana	University College London	Adisasmito,W.; Budayanti,S.; Aisyah,D.; Gallo Cassarino,T.; Rudge,J.; Watson,S.; Kozlakidis,Z.; Smith,G.; Coker,R.
EPI1024888	MP	Indonesia	2011-May-18	A/Indonesia/306_S57_L001/2011	Universitas Udayana	University College London	Adisasmito,W.; Budayanti,S.; Aisyah,D.; Gallo Cassarino,T.; Rudge,J.; Watson,S.; Kozlakidis,Z.; Smith,G.; Coker,R.
EPI1024887	PB2	Indonesia	2011-May-18	A/Indonesia/306_S57_L001/2011	Universitas Udayana	University College London	Adisasmito,W.; Budayanti,S.; Aisyah,D.; Gallo Cassarino,T.; Rudge,J.; Watson,S.; Kozlakidis,Z.; Smith,G.; Coker,R.
EPI1024889	NP	Indonesia	2011-May-18	A/Indonesia/306_S57_L001/2011	Universitas Udayana	University College London	Adisasmito,W.; Budayanti,S.; Aisyah,D.; Gallo Cassarino,T.; Rudge,J.; Watson,S.; Kozlakidis,Z.; Smith,G.; Coker,R.
EPI1024885	PA	Indonesia	2011-May-18	A/Indonesia/306_S57_L001/2011	Universitas Udayana	University College London	Adisasmito,W.; Budayanti,S.; Aisyah,D.; Gallo Cassarino,T.; Rudge,J.; Watson,S.; Kozlakidis,Z.; Smith,G.; Coker,R.
EPI1024884	PB1	Indonesia	2011-May-18	A/Indonesia/306_S57_L001/2011	Universitas Udayana	University College London	Adisasmito,W.; Budayanti,S.; Aisyah,D.; Gallo Cassarino,T.; Rudge,J.; Watson,S.; Kozlakidis,Z.; Smith,G.; Coker,R.
EPI1024876	PB1	Indonesia	2012-Sep-24	A/Indonesia/1179_S28_L001/2012	Universitas Udayana	University College London	Adisasmito,W.; Budayanti,S.; Aisyah,D.; Gallo Cassarino,T.; Rudge,J.; Watson,S.; Kozlakidis,Z.; Smith,G.; Coker,R.
EPI1024878	NA	Indonesia	2012-Sep-24	A/Indonesia/1179_S28_L001/2012	Universitas Udayana	University College London	Adisasmito,W.; Budayanti,S.; Aisyah,D.; Gallo Cassarino,T.; Rudge,J.; Watson,S.; Kozlakidis,Z.; Smith,G.; Coker,R.
EPI1024882	MP	Indonesia	2012-Sep-24	A/Indonesia/1179_S28_L001/2012	Universitas Udayana	University College London	Adisasmito,W.; Budayanti,S.; Aisyah,D.; Gallo Cassarino,T.; Rudge,J.; Watson,S.; Kozlakidis,Z.; Smith,G.; Coker,R.
EPI1024881	HA	Indonesia	2012-Sep-24	A/Indonesia/1179_S28_L001/2012	Universitas Udayana	University College London	Adisasmito,W.; Budayanti,S.; Aisyah,D.; Gallo Cassarino,T.; Rudge,J.; Watson,S.; Kozlakidis,Z.; Smith,G.; Coker,R.
EPI1024880	PB2	Indonesia	2012-Sep-24	A/Indonesia/1179_S28_L001/2012	Universitas Udayana	University College London	Adisasmito,W.; Budayanti,S.; Aisyah,D.; Gallo Cassarino,T.; Rudge,J.; Watson,S.; Kozlakidis,Z.; Smith,G.; Coker,R.
EPI1024877	PA	Indonesia	2012-Sep-24	A/Indonesia/1179_S28_L001/2012	Universitas Udayana	University College London	Adisasmito,W.; Budayanti,S.; Aisyah,D.; Gallo Cassarino,T.; Rudge,J.; Watson,S.; Kozlakidis,Z.; Smith,G.; Coker,R.
EPI1024879	NS	Indonesia	2012-Sep-24	A/Indonesia/1179_S28_L001/2012	Universitas Udayana	University College London	Adisasmito,W.; Budayanti,S.; Aisyah,D.; Gallo Cassarino,T.; Rudge,J.; Watson,S.; Kozlakidis,Z.; Smith,G.; Coker,R.
EPI1024883	NP	Indonesia	2012-Sep-24	A/Indonesia/1179_S28_L001/2012	Universitas Udayana	University College London	Adisasmito,W.; Budayanti,S.; Aisyah,D.; Gallo Cassarino,T.; Rudge,J.; Watson,S.; Kozlakidis,Z.; Smith,G.; Coker,R.
EPI1024869	PA	Indonesia	2012-Jul-12	A/Indonesia/1069_S7_L001/2012	Universitas Udayana	University College London	Adisasmito,W.; Budayanti,S.; Aisyah,D.; Gallo Cassarino,T.; Rudge,J.; Watson,S.; Kozlakidis,Z.; Smith,G.; Coker,R.
EPI1024871	NS	Indonesia	2012-Jul-12	A/Indonesia/1069_S7_L001/2012	Universitas Udayana	University College London	Adisasmito,W.; Budayanti,S.; Aisyah,D.; Gallo Cassarino,T.; Rudge,J.; Watson,S.; Kozlakidis,Z.; Smith,G.; Coker,R.
EPI1024874	MP	Indonesia	2012-Jul-12	A/Indonesia/1069_S7_L001/2012	Universitas Udayana	University College London	Adisasmito,W.; Budayanti,S.; Aisyah,D.; Gallo Cassarino,T.; Rudge,J.; Watson,S.; Kozlakidis,Z.; Smith,G.; Coker,R.
EPI1024872	PB2	Indonesia	2012-Jul-12	A/Indonesia/1069_S7_L001/2012	Universitas Udayana	University College London	Adisasmito,W.; Budayanti,S.; Aisyah,D.; Gallo Cassarino,T.; Rudge,J.; Watson,S.; Kozlakidis,Z.; Smith,G.; Coker,R.
EPI1024875	NP	Indonesia	2012-Jul-12	A/Indonesia/1069_S7_L001/2012	Universitas Udayana	University College London	Adisasmito,W.; Budayanti,S.; Aisyah,D.; Gallo Cassarino,T.; Rudge,J.; Watson,S.; Kozlakidis,Z.; Smith,G.; Coker,R.
EPI1024868	PB1	Indonesia	2012-Jul-12	A/Indonesia/1069_S7_L001/2012	Universitas Udayana	University College London	Adisasmito,W.; Budayanti,S.; Aisyah,D.; Gallo Cassarino,T.; Rudge,J.; Watson,S.; Kozlakidis,Z.; Smith,G.; Coker,R.
EPI1024873	HA	Indonesia	2012-Jul-12	A/Indonesia/1069_S7_L001/2012	Universitas Udayana	University College London	Adisasmito,W.; Budayanti,S.; Aisyah,D.; Gallo Cassarino,T.; Rudge,J.; Watson,S.; Kozlakidis,Z.; Smith,G.; Coker,R.
EPI1024870	NA	Indonesia	2012-Jul-12	A/Indonesia/1069_S7_L001/2012	Universitas Udayana	University College London	Adisasmito,W.; Budayanti,S.; Aisyah,D.; Gallo Cassarino,T.; Rudge,J.; Watson,S.; Kozlakidis,Z.; Smith,G.; Coker,R.
EPI1024864	NA	Indonesia	2010-Nov-09	A/Indonesia/104_S13_L001/2010	Universitas Udayana	University College London	Adisasmito,W.; Budayanti,S.; Aisyah,D.; Gallo Cassarino,T.; Rudge,J.; Watson,S.; Kozlakidis,Z.; Smith,G.; Coker,R.
EPI1024865	NS	Indonesia	2010-Nov-09	A/Indonesia/104_S13_L001/2010	Universitas Udayana	University College London	Adisasmito,W.; Budayanti,S.; Aisyah,D.; Gallo Cassarino,T.; Rudge,J.; Watson,S.; Kozlakidis,Z.; Smith,G.; Coker,R.
EPI1024866	MP	Indonesia	2010-Nov-09	A/Indonesia/104_S13_L001/2010	Universitas Udayana	University College London	Adisasmito,W.; Budayanti,S.; Aisyah,D.; Gallo Cassarino,T.; Rudge,J.; Watson,S.; Kozlakidis,Z.; Smith,G.; Coker,R.
EPI1024867	NP	Indonesia	2010-Nov-09	A/Indonesia/104_S13_L001/2010	Universitas Udayana	University College London	Adisasmito,W.; Budayanti,S.; Aisyah,D.; Gallo Cassarino,T.; Rudge,J.; Watson,S.; Kozlakidis,Z.; Smith,G.; Coker,R.
EPI1024858	PB1	Indonesia	2011-Sep-23	A/Indonesia/557_S34_L001/2011	Universitas Udayana	University College London	Adisasmito,W.; Budayanti,S.; Aisyah,D.; Gallo Cassarino,T.; Rudge,J.; Watson,S.; Kozlakidis,Z.; Smith,G.; Coker,R.
EPI1024860	NS	Indonesia	2011-Sep-23	A/Indonesia/557_S34_L001/2011	Universitas Udayana	University College London	Adisasmito,W.; Budayanti,S.; Aisyah,D.; Gallo Cassarino,T.; Rudge,J.; Watson,S.; Kozlakidis,Z.; Smith,G.; Coker,R.
EPI1024861	PB2	Indonesia	2011-Sep-23	A/Indonesia/557_S34_L001/2011	Universitas Udayana	University College London	Adisasmito,W.; Budayanti,S.; Aisyah,D.; Gallo Cassarino,T.; Rudge,J.; Watson,S.; Kozlakidis,Z.; Smith,G.; Coker,R.
EPI1024863	NP	Indonesia	2011-Sep-23	A/Indonesia/557_S34_L001/2011	Universitas Udayana	University College London	Adisasmito,W.; Budayanti,S.; Aisyah,D.; Gallo Cassarino,T.; Rudge,J.; Watson,S.; Kozlakidis,Z.; Smith,G.; Coker,R.
EPI1024859	PA	Indonesia	2011-Sep-23	A/Indonesia/557_S34_L001/2011	Universitas Udayana	University College London	Adisasmito,W.; Budayanti,S.; Aisyah,D.; Gallo Cassarino,T.; Rudge,J.; Watson,S.; Kozlakidis,Z.; Smith,G.; Coker,R.
EPI1024862	MP	Indonesia	2011-Sep-23	A/Indonesia/557_S34_L001/2011	Universitas Udayana	University College London	Adisasmito,W.; Budayanti,S.; Aisyah,D.; Gallo Cassarino,T.; Rudge,J.; Watson,S.; Kozlakidis,Z.; Smith,G.; Coker,R.
EPI1024853	NA	Indonesia	2011-Mar-31	A/Indonesia/248_S74_L001/2011	Universitas Udayana	University College London	Adisasmito,W.; Budayanti,S.; Aisyah,D.; Gallo Cassarino,T.; Rudge,J.; Watson,S.; Kozlakidis,Z.; Smith,G.; Coker,R.
EPI1024856	MP	Indonesia	2011-Mar-31	A/Indonesia/248_S74_L001/2011	Universitas Udayana	University College London	Adisasmito,W.; Budayanti,S.; Aisyah,D.; Gallo Cassarino,T.; Rudge,J.; Watson,S.; Kozlakidis,Z.; Smith,G.; Coker,R.
EPI1024857	NP	Indonesia	2011-Mar-31	A/Indonesia/248_S74_L001/2011	Universitas Udayana	University College London	Adisasmito,W.; Budayanti,S.; Aisyah,D.; Gallo Cassarino,T.; Rudge,J.; Watson,S.; Kozlakidis,Z.; Smith,G.; Coker,R.
EPI1024854	NS	Indonesia	2011-Mar-31	A/Indonesia/248_S74_L001/2011	Universitas Udayana	University College London	Adisasmito,W.; Budayanti,S.; Aisyah,D.; Gallo Cassarino,T.; Rudge,J.; Watson,S.; Kozlakidis,Z.; Smith,G.; Coker,R.
EPI1024855	HA	Indonesia	2011-Mar-31	A/Indonesia/248_S74_L001/2011	Universitas Udayana	University College London	Adisasmito,W.; Budayanti,S.; Aisyah,D.; Gallo Cassarino,T.; Rudge,J.; Watson,S.; Kozlakidis,Z.; Smith,G.; Coker,R.
EPI1024851	MP	Indonesia	2011-Oct-04	A/Indonesia/600_S23_L001/2011	Universitas Udayana	University College London	Adisasmito,W.; Budayanti,S.; Aisyah,D.; Gallo Cassarino,T.; Rudge,J.; Watson,S.; Kozlakidis,Z.; Smith,G.; Coker,R.
EPI1024847	PB1	Indonesia	2011-Oct-04	A/Indonesia/600_S23_L001/2011	Universitas Udayana	University College London	Adisasmito,W.; Budayanti,S.; Aisyah,D.; Gallo Cassarino,T.; Rudge,J.; Watson,S.; Kozlakidis,Z.; Smith,G.; Coker,R.
EPI1024852	NP	Indonesia	2011-Oct-04	A/Indonesia/600_S23_L001/2011	Universitas Udayana	University College London	Adisasmito,W.; Budayanti,S.; Aisyah,D.; Gallo Cassarino,T.; Rudge,J.; Watson,S.; Kozlakidis,Z.; Smith,G.; Coker,R.
EPI1024849	NS	Indonesia	2011-Oct-04	A/Indonesia/600_S23_L001/2011	Universitas Udayana	University College London	Adisasmito,W.; Budayanti,S.; Aisyah,D.; Gallo Cassarino,T.; Rudge,J.; Watson,S.; Kozlakidis,Z.; Smith,G.; Coker,R.
EPI1023914	PA	Indonesia	2011-May-21	A/Indonesia/312_S69_L001/2011	Universitas Udayana	University College London	Adisasmito,W.; Budayanti,S.; Aisyah,D.; Gallo Cassarino,T.; Rudge,J.; Watson,S.; Kozlakidis,Z.; Smith,G.; Coker,R.
EPI1023913	PB1	Indonesia	2011-May-21	A/Indonesia/312_S69_L001/2011	Universitas Udayana	University College London	Adisasmito,W.; Budayanti,S.; Aisyah,D.; Gallo Cassarino,T.; Rudge,J.; Watson,S.; Kozlakidis,Z.; Smith,G.; Coker,R.
EPI1023917	MP	Indonesia	2011-May-21	A/Indonesia/312_S69_L001/2011	Universitas Udayana	University College London	Adisasmito,W.; Budayanti,S.; Aisyah,D.; Gallo Cassarino,T.; Rudge,J.; Watson,S.; Kozlakidis,Z.; Smith,G.; Coker,R.
EPI1023918	NP	Indonesia	2011-May-21	A/Indonesia/312_S69_L001/2011	Universitas Udayana	University College London	Adisasmito,W.; Budayanti,S.; Aisyah,D.; Gallo Cassarino,T.; Rudge,J.; Watson,S.; Kozlakidis,Z.; Smith,G.; Coker,R.
EPI1023915	NS	Indonesia	2011-May-21	A/Indonesia/312_S69_L001/2011	Universitas Udayana	University College London	Adisasmito,W.; Budayanti,S.; Aisyah,D.; Gallo Cassarino,T.; Rudge,J.; Watson,S.; Kozlakidis,Z.; Smith,G.; Coker,R.
EPI1023907	NA	Indonesia	2012-Nov-29	A/Indonesia/1267_S77_L001/2012	Universitas Udayana	University College London	Adisasmito,W.; Budayanti,S.; Aisyah,D.; Gallo Cassarino,T.; Rudge,J.; Watson,S.; Kozlakidis,Z.; Smith,G.; Coker,R.
EPI1023908	NS	Indonesia	2012-Nov-29	A/Indonesia/1267_S77_L001/2012	Universitas Udayana	University College London	Adisasmito,W.; Budayanti,S.; Aisyah,D.; Gallo Cassarino,T.; Rudge,J.; Watson,S.; Kozlakidis,Z.; Smith,G.; Coker,R.
EPI1023910	HA	Indonesia	2012-Nov-29	A/Indonesia/1267_S77_L001/2012	Universitas Udayana	University College London	Adisasmito,W.; Budayanti,S.; Aisyah,D.; Gallo Cassarino,T.; Rudge,J.; Watson,S.; Kozlakidis,Z.; Smith,G.; Coker,R.
EPI1023906	PB1	Indonesia	2012-Nov-29	A/Indonesia/1267_S77_L001/2012	Universitas Udayana	University College London	Adisasmito,W.; Budayanti,S.; Aisyah,D.; Gallo Cassarino,T.; Rudge,J.; Watson,S.; Kozlakidis,Z.; Smith,G.; Coker,R.
EPI1023911	MP	Indonesia	2012-Nov-29	A/Indonesia/1267_S77_L001/2012	Universitas Udayana	University College London	Adisasmito,W.; Budayanti,S.; Aisyah,D.; Gallo Cassarino,T.; Rudge,J.; Watson,S.; Kozlakidis,Z.; Smith,G.; Coker,R.
EPI1023912	NP	Indonesia	2012-Nov-29	A/Indonesia/1267_S77_L001/2012	Universitas Udayana	University College London	Adisasmito,W.; Budayanti,S.; Aisyah,D.; Gallo Cassarino,T.; Rudge,J.; Watson,S.; Kozlakidis,Z.; Smith,G.; Coker,R.
EPI1023909	PB2	Indonesia	2012-Nov-29	A/Indonesia/1267_S77_L001/2012	Universitas Udayana	University College London	Adisasmito,W.; Budayanti,S.; Aisyah,D.; Gallo Cassarino,T.; Rudge,J.; Watson,S.; Kozlakidis,Z.; Smith,G.; Coker,R.
EPI1023905	PA	Indonesia	2012-Nov-29	A/Indonesia/1267_S77_L001/2012	Universitas Udayana	University College London	Adisasmito,W.; Budayanti,S.; Aisyah,D.; Gallo Cassarino,T.; Rudge,J.; Watson,S.; Kozlakidis,Z.; Smith,G.; Coker,R.
EPI1023898	NS	Indonesia	2012-Dec-17	A/Indonesia/1278_S54_L001/2012	Universitas Udayana	University College London
EPI1023900	MP	Indonesia	2012-Dec-17	A/Indonesia/1278_S54_L001/2012	Universitas Udayana	University College London
EPI1023899	HA	Indonesia	2012-Dec-17	A/Indonesia/1278_S54_L001/2012	Universitas Udayana	University College London
EPI1023895	HA	Indonesia	2013-Feb-09	A/Indonesia/1385_S92_L001/2013	Universitas Udayana	University College London
EPI1023891	PA	Indonesia	2013-Feb-09	A/Indonesia/1385_S92_L001/2013	Universitas Udayana	University College London
EPI1023892	NA	Indonesia	2013-Feb-09	A/Indonesia/1385_S92_L001/2013	Universitas Udayana	University College London
EPI1023890	PB1	Indonesia	2013-Feb-09	A/Indonesia/1385_S92_L001/2013	Universitas Udayana	University College London
EPI1023893	NS	Indonesia	2013-Feb-09	A/Indonesia/1385_S92_L001/2013	Universitas Udayana	University College London
EPI1023896	MP	Indonesia	2013-Feb-09	A/Indonesia/1385_S92_L001/2013	Universitas Udayana	University College London
EPI1023897	NP	Indonesia	2013-Feb-09	A/Indonesia/1385_S92_L001/2013	Universitas Udayana	University College London
EPI1023885	PA	Indonesia	2011-Oct-06	A/Indonesia/604_S47_L001/2011	Universitas Udayana	University College London
EPI1023884	PB1	Indonesia	2011-Oct-06	A/Indonesia/604_S47_L001/2011	Universitas Udayana	University College London
EPI1023886	NS	Indonesia	2011-Oct-06	A/Indonesia/604_S47_L001/2011	Universitas Udayana	University College London
EPI1023888	MP	Indonesia	2011-Oct-06	A/Indonesia/604_S47_L001/2011	Universitas Udayana	University College London
EPI1023889	NP	Indonesia	2011-Oct-06	A/Indonesia/604_S47_L001/2011	Universitas Udayana	University College London
EPI1023882	MP	Indonesia	2011-Sep-29	A/Indonesia/582_S70_L001/2011	Universitas Udayana	University College London
EPI1023883	NP	Indonesia	2011-Sep-29	A/Indonesia/582_S70_L001/2011	Universitas Udayana	University College London
EPI1023878	PB1	Indonesia	2011-Sep-29	A/Indonesia/582_S70_L001/2011	Universitas Udayana	University College London
EPI1023879	PA	Indonesia	2011-Sep-29	A/Indonesia/582_S70_L001/2011	Universitas Udayana	University College London
EPI1023880	NS	Indonesia	2011-Sep-29	A/Indonesia/582_S70_L001/2011	Universitas Udayana	University College London
EPI1023881	PB2	Indonesia	2011-Sep-29	A/Indonesia/582_S70_L001/2011	Universitas Udayana	University College London
EPI1023875	HA	Indonesia	2012-Nov-19	A/Indonesia/1260_S65_L001/2012	Universitas Udayana	University College London
EPI1023872	NA	Indonesia	2012-Nov-19	A/Indonesia/1260_S65_L001/2012	Universitas Udayana	University College London
EPI1023870	PB1	Indonesia	2012-Nov-19	A/Indonesia/1260_S65_L001/2012	Universitas Udayana	University College London
EPI1023873	NS	Indonesia	2012-Nov-19	A/Indonesia/1260_S65_L001/2012	Universitas Udayana	University College London
EPI1023874	PB2	Indonesia	2012-Nov-19	A/Indonesia/1260_S65_L001/2012	Universitas Udayana	University College London
EPI1023877	NP	Indonesia	2012-Nov-19	A/Indonesia/1260_S65_L001/2012	Universitas Udayana	University College London
EPI1023871	PA	Indonesia	2012-Nov-19	A/Indonesia/1260_S65_L001/2012	Universitas Udayana	University College London
EPI1023876	MP	Indonesia	2012-Nov-19	A/Indonesia/1260_S65_L001/2012	Universitas Udayana	University College London
EPI1023864	NA	Indonesia	2010-Oct-18	A/Indonesia/83_S1_L001/2010	Universitas Udayana	University College London
EPI1023865	NS	Indonesia	2010-Oct-18	A/Indonesia/83_S1_L001/2010	Universitas Udayana	University College London
EPI1023863	PB1	Indonesia	2010-Oct-18	A/Indonesia/83_S1_L001/2010	Universitas Udayana	University College London
EPI1023867	HA	Indonesia	2010-Oct-18	A/Indonesia/83_S1_L001/2010	Universitas Udayana	University College London
EPI1023868	MP	Indonesia	2010-Oct-18	A/Indonesia/83_S1_L001/2010	Universitas Udayana	University College London
EPI1023866	PB2	Indonesia	2010-Oct-18	A/Indonesia/83_S1_L001/2010	Universitas Udayana	University College London
EPI1023869	NP	Indonesia	2010-Oct-18	A/Indonesia/83_S1_L001/2010	Universitas Udayana	University College London
EPI1023856	NS	Indonesia	2012-Nov-01	A/Indonesia/1240_S29_L001/2012	Universitas Udayana	University College London
EPI1023861	PA	Indonesia	2012-Nov-01	A/Indonesia/1240_S29_L001/2012	Universitas Udayana	University College London
EPI1023859	NP	Indonesia	2012-Nov-01	A/Indonesia/1240_S29_L001/2012	Universitas Udayana	University College London
EPI1023860	PB1	Indonesia	2012-Nov-01	A/Indonesia/1240_S29_L001/2012	Universitas Udayana	University College London
EPI1023855	NA	Indonesia	2012-Nov-01	A/Indonesia/1240_S29_L001/2012	Universitas Udayana	University College London
EPI1023858	MP	Indonesia	2012-Nov-01	A/Indonesia/1240_S29_L001/2012	Universitas Udayana	University College London
EPI1023857	HA	Indonesia	2012-Nov-01	A/Indonesia/1240_S29_L001/2012	Universitas Udayana	University College London
EPI1023851	PB2	Indonesia	2012-Sep-27	A/Indonesia/1164_S16_L001/2012	Universitas Udayana	University College London	Adisasmito,W.; Budayanti,S.; Aisyah,D.; Gallo Cassarino,T.; Rudge,J.; Watson,S.; Kozlakidis,Z.; Smith,G.; Coker,R.
EPI1023853	MP	Indonesia	2012-Sep-27	A/Indonesia/1164_S16_L001/2012	Universitas Udayana	University College London	Adisasmito,W.; Budayanti,S.; Aisyah,D.; Gallo Cassarino,T.; Rudge,J.; Watson,S.; Kozlakidis,Z.; Smith,G.; Coker,R.
EPI1023854	NP	Indonesia	2012-Sep-27	A/Indonesia/1164_S16_L001/2012	Universitas Udayana	University College London	Adisasmito,W.; Budayanti,S.; Aisyah,D.; Gallo Cassarino,T.; Rudge,J.; Watson,S.; Kozlakidis,Z.; Smith,G.; Coker,R.
EPI1023849	NA	Indonesia	2012-Sep-27	A/Indonesia/1164_S16_L001/2012	Universitas Udayana	University College London	Adisasmito,W.; Budayanti,S.; Aisyah,D.; Gallo Cassarino,T.; Rudge,J.; Watson,S.; Kozlakidis,Z.; Smith,G.; Coker,R.
EPI1023850	NS	Indonesia	2012-Sep-27	A/Indonesia/1164_S16_L001/2012	Universitas Udayana	University College London	Adisasmito,W.; Budayanti,S.; Aisyah,D.; Gallo Cassarino,T.; Rudge,J.; Watson,S.; Kozlakidis,Z.; Smith,G.; Coker,R.
EPI1023848	PA	Indonesia	2012-Sep-27	A/Indonesia/1164_S16_L001/2012	Universitas Udayana	University College London	Adisasmito,W.; Budayanti,S.; Aisyah,D.; Gallo Cassarino,T.; Rudge,J.; Watson,S.; Kozlakidis,Z.; Smith,G.; Coker,R.
EPI1023852	HA	Indonesia	2012-Sep-27	A/Indonesia/1164_S16_L001/2012	Universitas Udayana	University College London	Adisasmito,W.; Budayanti,S.; Aisyah,D.; Gallo Cassarino,T.; Rudge,J.; Watson,S.; Kozlakidis,Z.; Smith,G.; Coker,R.
